# Supplementary material for: Cryogenian Origins of Multicellularity in Archaeplastida
Source: Genome Biol Evol. 2024 Feb 9;16(2):evae026. doi: 10.1093/gbe/evae026 (PMC10883732; doi:10.1093/gbe/evae026)
Supplement: evae026_Supplementary_Data [file evae026_supplementary_data.zip]

Archive with 2 entries (2 files):
- SI GBE 2 - Copy.docx
- Supplementary Data 1.xlsx
