# Supplementary material for: Cryogenian Origins of Multicellularity in Archaeplastida
Source: Genome Biol Evol. 2024 Feb 9;16(2):evae026. doi: 10.1093/gbe/evae026 (PMC10883732; doi:10.1093/gbe/evae026)
Supplement: evae026_Supplementary_Data [file evae026_supplementary_data.zip › Supplementary Data 1.xlsx]

## Sheet: Archaeplastida_data_rich
Group	Group	Species	Data type	BUSCO			Genome paper/project	Supplementary references
				Complete	Fragmented	Missing
Eukaryotic Outgroup	Cryptophyceae	Goniomonas pacifica	Proteome	107	35	113	NCBI	[1]
Eukaryotic Outgroup	Eukaryota incertae sedis	Palpitomonas bilix	Proteome	108	20	127	NCBI	[1]
Rhodophyte	Rhodelphea	Rhodelphis_marinus	Proteome	229	13	13	https://www.nature.com/articles/s41586-019-1398-6	[2]
Rhodophyte	Rhodelphea	Rhodelphis_limneticus	Proteome	170	43	42	https://www.nature.com/articles/s41586-019-1398-6	[2]
Rhodophyte	Cyanidiophyceae	Galdieria sulphuraria	Proteome	199	20	36	http://science.sciencemag.org/content/sci/339/6124/1207	[3]
Rhodophyte	Cyanidiophyceae	Galdieria phlegrea	Proteome	111	72	72	https://doi.org/10.1016/j.cub.2013.08.046	[4]
Rhodophyte	Cyanidiophyceae	Cyanidioschyzon merolae	Proteome	181	19	55	https://www.nature.com/articles/nature02398	[5]
Rhodophyte	Porphyridiophyceae	Porphyridium purpureum	Proteome	180	22	53	https://www.nature.com/articles/ncomms2931	[7]
Rhodophyte	Bangiophyceae	Pyropia yezoensis	Proteome	69	53	133	https://doi.org/10.1371/journal.pone.0057122	[8]
Rhodophyte	Florideophyceae	Chondrus crispus	Proteome	163	19	73	https://doi.org/10.1073/pnas.1221259110	[10]
Rhodophyte	Florideophyceae	Symphyocladia_latiuscula	Transcriptome	53	57	145	1kp	[6]
Rhodophyte	Florideophyceae	Ceramium_kondoi	Transcriptome	98	41	116	1kp	[6]
Rhodophyte	Florideophyceae	Mazzaella_japonica	Transcriptome	111	33	111	1kp	[6]
Rhodophyte	Florideophyceae	Neosiphonia_japonica	Transcriptome	96	44	115	1kp	[6]
Rhodophyte	Florideophyceae	Gracilariopsis chorda	Proteome	206	13	36	https://doi.org/10.1093/molbev/msy081	[11]
Glaucophyte	Glaucocystophyceae	Cyanophora paradoxa	Proteome	116	77	62	http://science.sciencemag.org/content/sci/335/6070/843	[12]
Glaucophyte	Glaucocystophyceae	Cyanoptyche gloeocystis	Transcriptome	157	48	50	1kp	[6]
Glaucophyte	Glaucocystophyceae	Glaucocystis cf nostochinearum	Transcriptome	167	40	48	1kp	[6]
Glaucophyte	Glaucocystophyceae	Gloeochaete wittrockiana	Transcriptome	200	28	27	1kp	[6]
Chlorophyte	Prasinodermophyceae	Prasinoderma coloniale	Proteome	217	13	25	https://doi.org/10.1038/s41559-020-1221-7	[13]
Chlorophyte	Palmophyllophyceae	coccoid-prasinophyte	Transcriptome	102	61	92	1kp	[6]
Chlorophyte	Palmophyllophyceae	Prasinococcus_capsulatus	Transcriptome	168	36	51	1kp	[6]
Chlorophyte	Pycnococcaceae	Pycnococcus_provasolii	Transcriptome	131	38	86	1kp	[6]
Chlorophyte	Pyramimonadophyceae	Pyramimonas_parkeae	Transcriptome	150	55	50	1kp	[6]
Chlorophyte	Mamiellophyceae	Bathycoccus prasinos	Proteome	192	20	43	https://doi.org/10.1186/gb-2012-13-8-r74	[14]
Chlorophyte	Mamiellophyceae	Ostreococcus lucimarinus	Proteome	199	17	39	https://www.pnas.org/content/104/18/7705	[15]
Chlorophyte	Mamiellophyceae	Ostreococcus tauri	Proteome	197	20	38	http://www.pnas.org/content/103/31/11647	[16]
Chlorophyte	Mamiellophyceae	Ostreococcus tauri RCC4221	Proteome	205	15	35	1kp	[6]
Chlorophyte	Mamiellophyceae	Micromonas pusilla CCMP1545	Proteome	205	14	36	https://www.science.org/doi/10.1126/science.1167222	[6]
Chlorophyte	Mamiellophyceae	Micromonas pusilla RCC299	Proteome	225	8	22	http://science.sciencemag.org/content/sci/324/5924/268	[17]
Chlorophyte	Mamiellophyceae	Monomastix_opisthostigma	Transcriptome	144	40	71	1kp	[6]
Chlorophyte	Mamiellophyceae	Dolichomastix_tenuilepis	Transcriptome	149	42	64	1kp	[6]
Chlorophyte	Nephroselmiphyceae	Nephroselmis_pyriformis	Transcriptome	144	49	62	1kp	[6]
Chlorophyte	Nephroselmiphyceae	Nephroselmis_olivacea	Transcriptome	206	27	22	1kp	[6]
Chlorophyte	Chloropicophyceae	Chloropicon primus	Proteome	229	10	16	https://doi.org/10.1038/s41467-019-12014-x	[18]
Chlorophyte	Chlorodendrophyceae	Scherffelia_dubia	Transcriptome	171	37	47	1kp	[6]
Chlorophyte	Chlorodendrophyceae	Tetraselmis_cordiformis	Transcriptome	195	29	31	1kp	[6]
Chlorophyte	Chlorodendrophyceae	Tetraselmis_chui	Transcriptome	150	46	59	1kp	[6]
Chlorophyte	Pedinophyceae	Pedinomonas_tuberculata	Transcriptome	156	43	56	1kp	[6]
Chlorophyte	Trebouxiophyceae	Asterochloris glomerata	Proteome	216	24	15	https://doi.org/10.1186/s12864-019-5629-x	[19]
Chlorophyte	Trebouxiophyceae	Auxenochlorella_protethecoides	Proteome				https://bmcgenomics.biomedcentral.com/articles/10.1186/1471-2164-15-582	[20]
Chlorophyte	Trebouxiophyceae	Botryococcus braunii	Proteome	171	46	38	https://mra.asm.org/content/5/16/e00215-17	[21]
Chlorophyte	Trebouxiophyceae	Botryococcus_sudeticus	Transcriptome	182	35	38	1kp	[6]
Chlorophyte	Trebouxiophyceae	Botryococcus_terribilis	Transcriptome	173	36	46	1kp	[6]
Chlorophyte	Trebouxiophyceae	Chlorella sp A99	Proteome	204	23	28		[6]
Chlorophyte	Trebouxiophyceae	Chlorella sorokiniana	Proteome	231	8	16	https://onlinelibrary.wiley.com/doi/full/10.1111/tpj.13789	[22]
Chlorophyte	Trebouxiophyceae	Chlorella_variabilis	Proteome				https://academic.oup.com/plcell/article/22/9/2943/6096102	[6]
Chlorophyte	Trebouxiophyceae	Coccomyxa subellipsoidea	Proteome	228	10	17	https://www.ncbi.nlm.nih.gov/pmc/articles/PMC3446292/pdf/gb-2012-13-5-r39	[23]
Chlorophyte	Trebouxiophyceae	Coccomyxa_pringsheimii	Transcriptome	179	25	51	1kp	[6]
Chlorophyte	Trebouxiophyceae	Leptosira_obovata	Transcriptome	167	32	56	1kp	[6]
Chlorophyte	Trebouxiophyceae	Micractinium conductrix	Proteome	227	12	16	https://onlinelibrary.wiley.com/doi/full/10.1111/tpj.13789	[25]
Chlorophyte	Trebouxiophyceae	Microthamnion_kuetzingianum-2_samples_combined	Transcriptome	164	49	42	1kp	[6]
Chlorophyte	Trebouxiophyceae	Parachlorella_kessleri	Transcriptome	156	42	57	1kp	[6]
Chlorophyte	Trebouxiophyceae	Picochlorum renovo	Proteome	132	59	64		[6]
Chlorophyte	Trebouxiophyceae	Picochlorum sp.	Proteome	219	12	24	https://onlinelibrary.wiley.com/doi/abs/10.1111/1462-2920.12541	[26]
Chlorophyte	Trebouxiophyceae	Picochlorum_soloecismus	Proteome				https://journals.asm.org/doi/10.1128/genomeA.01498-17	[6]
Chlorophyte	Trebouxiophyceae	Prasiola_crispa	Transcriptome	182	34	39	1kp	[6]
Chlorophyte	Trebouxiophyceae	Prototheca_wickerhamii	Transcriptome	144	52	59	1kp	[6]
Chlorophyte	Trebouxiophyceae	Trebouxia_arboricola	Transcriptome	195	17	43	1kp	[6]
Chlorophyte	Chlorophyceae	Chaetopeltis_orbicularis	Transcriptome	182	33	40	1kp	[6]
Chlorophyte	Chlorophyceae	Planophila_terrestris	Transcriptome	141	38	76	1kp	[6]
Chlorophyte	Chlorophyceae	Aphanochaete_repens	Transcriptome	190	39	26	1kp	[6]
Chlorophyte	Chlorophyceae	Fritschiella_tuberosa	Transcriptome	162	46	47	1kp	[6]
Chlorophyte	Chlorophyceae	Stigeoclonium_helveticum	Transcriptome	114	65	76	1kp	[6]
Chlorophyte	Chlorophyceae	Asteromonas_gracilis-2_samples_combined	Transcriptome	156	50	49	1kp	[6]
Chlorophyte	Chlorophyceae	Brachiomonas_submarina	Transcriptome	168	47	40	1kp	[6]
Chlorophyte	Chlorophyceae	Carteria_crucifera	Transcriptome	137	49	69	1kp	[6]
Chlorophyte	Chlorophyceae	Chlamydomonas eustigma	Proteome	232	9	14	https://doi.org/10.1073/pnas.1707072114	[27]
Chlorophyte	Chlorophyceae	Chlamydomonas reinhardtii	Proteome	233	11	11	https://science.sciencemag.org/content/318/5848/245	[28]
Chlorophyte	Chlorophyceae	Chlamydomonas_bilatus-2_samples_combined	Transcriptome	142	44	69	1kp	[6]
Chlorophyte	Chlorophyceae	Chlamydomonas_cribrum	Transcriptome	52	34	169	1kp	[6]
Chlorophyte	Chlorophyceae	Chlamydomonas_noctigama	Transcriptome	118	42	95	1kp	[6]
Chlorophyte	Chlorophyceae	Chlamydomonas_sp.-2_samples_combined	Transcriptome	167	37	51	1kp	[6]
Chlorophyte	Chlorophyceae	Chlorococcum_microstigmaticum	Transcriptome	123	59	73	1kp	[6]
Chlorophyte	Chlorophyceae	Chloromonas_reticulata-2_samples_combined	Transcriptome	130	55	70	1kp	[6]
Chlorophyte	Chlorophyceae	Chloromonas_rosae	Transcriptome	163	44	48	1kp	[6]
Chlorophyte	Chlorophyceae	Chloromonas_subdivisa	Transcriptome	101	72	82	1kp	[6]
Chlorophyte	Chlorophyceae	Chloromonas_tughillensis	Transcriptome	136	60	59	1kp	[6]
Chlorophyte	Chlorophyceae	Chlorosarcinopsis_halophila	Transcriptome	138	39	78	1kp	[6]
Chlorophyte	Chlorophyceae	Dunaliella salina	Proteome	158	51	46	https://mra.asm.org/content/5/43/e01105-17	[29]
Chlorophyte	Chlorophyceae	Dunaliella_spp.-3_samples_combined	Transcriptome	177	44	34	1kp	[6]
Chlorophyte	Chlorophyceae	Dunaliella_tertiolecta-CCMP	Transcriptome	159	48	48	1kp	[6]
Chlorophyte	Chlorophyceae	Dunaliella_tertiolecta_UTEX_LB	Transcriptome	179	37	39	1kp	[6]
Chlorophyte	Chlorophyceae	Dunaliella_viridis_dumsii	Transcriptome	171	39	45	1kp	[6]
Chlorophyte	Chlorophyceae	Eudorina_elegans	Transcriptome	144	56	55	1kp	[6]
Chlorophyte	Chlorophyceae	Gonium pectorale	Proteome	182	31	42	https://www.nature.com/articles/ncomms11370	[30]
Chlorophyte	Chlorophyceae	Haematococcus_pluvialis-2_samples_combined	Transcriptome	162	47	46	1kp	[6]
Chlorophyte	Chlorophyceae	Hafniomonas_reticulata	Transcriptome	167	41	47	1kp	[6]
Chlorophyte	Chlorophyceae	Heterochlamydomonas_inaequalis	Transcriptome	152	45	58	1kp	[6]
Chlorophyte	Chlorophyceae	Lobochlamys_segnis	Transcriptome	106	35	114	1kp	[6]
Chlorophyte	Chlorophyceae	Neochlorosarcina_sp	Transcriptome	69	47	139	1kp	[6]
Chlorophyte	Chlorophyceae	Oogamochlamys_gigantea	Transcriptome	128	47	80	1kp	[6]
Chlorophyte	Chlorophyceae	Pandorina_morum	Transcriptome	131	62	62	1kp	[6]
Chlorophyte	Chlorophyceae	Phacotus_lenticularis	Transcriptome	119	43	93	1kp	[6]
Chlorophyte	Chlorophyceae	Pteromonas_angulosa	Transcriptome	87	35	133	1kp	[6]
Chlorophyte	Chlorophyceae	Spermatozopsis_exsultans	Transcriptome	121	52	82	1kp	[6]
Chlorophyte	Chlorophyceae	Spermatozopsis_similis	Transcriptome	61	48	146	1kp	[6]
Chlorophyte	Chlorophyceae	Stephanosphaera_pluvialis	Transcriptome	139	35	81	1kp	[6]
Chlorophyte	Chlorophyceae	Uronema_belkae	Transcriptome	154	44	57	1kp	[6]
Chlorophyte	Chlorophyceae	Volvox carteri	Proteome	225	10	20	http://science.sciencemag.org/content/sci/329/5988/223	[32]
Chlorophyte	Chlorophyceae	Volvox_aureus-2_samples_combined	Transcriptome	133	74	48	1kp	[6]
Chlorophyte	Chlorophyceae	Volvox_globator	Transcriptome	142	48	65	1kp	[6]
Chlorophyte	Chlorophyceae	Oedogonium_cardiacum	Transcriptome	163	40	52	1kp	[6]
Chlorophyte	Chlorophyceae	Oedogonium_foveolatum	Transcriptome	146	50	59	1kp	[6]
Chlorophyte	Chlorophyceae	Ankistrodesmus_sp	Transcriptome	74	61	120	1kp	[6]
Chlorophyte	Chlorophyceae	Chromochloris zofingiensis	Proteome	196	28	31	http://www.pnas.org/content/114/21/E4296	[33]
Chlorophyte	Chlorophyceae	Cylindrocapsa_geminella	Transcriptome	143	46	66	1kp	[6]
Chlorophyte	Chlorophyceae	Golenkinia_longispicula	Transcriptome	176	35	44	1kp	[6]
Chlorophyte	Chlorophyceae	Monoraphidium neglectum	Proteome	125	59	71	https://doi.org/10.1186/1471-2164-14-926	[34]
Chlorophyte	Chlorophyceae	Neochloris_oleoabundans	Transcriptome	185	20	50	1kp	[6]
Chlorophyte	Chlorophyceae	Neochloris_sp	Transcriptome	158	38	59	1kp	[6]
Chlorophyte	Chlorophyceae	Scendesmus obliquus	Proteome	222	9	24	https://doi.org/10.1186/s13068-018-1308-4	[35]
Chlorophyte	Chlorophyceae	Scenedesmus_dimorphus	Transcriptome	145	49	61	1kp	[6]
Chlorophyte	Ulvophyceae	Acrosiphonia_sp	Transcriptome	178	38	39	1kp	[6]
Chlorophyte	Ulvophyceae	Bolbocoleon_piliferum	Transcriptome	146	46	63	1kp	[6]
Chlorophyte	Ulvophyceae	Bryopsis_plumosa	Transcriptome	180	33	42	1kp	[6]
Chlorophyte	Ulvophyceae	Caulerpa lentillifera	Proteome	178	17	60	https://doi.org/10.1093/dnares/dsz002	[36]
Chlorophyte	Ulvophyceae	Cladophora_glomerata	Transcriptome	89	61	105	1kp	[6]
Chlorophyte	Ulvophyceae	Codium_fragile	Transcriptome	174	39	42	1kp	[6]
Chlorophyte	Ulvophyceae	Entocladia_endozoica	Transcriptome	148	31	76	1kp	[6]
Chlorophyte	Ulvophyceae	Halochlorococcum_marinum	Transcriptome	174	25	56	1kp	[6]
Chlorophyte	Ulvophyceae	Helicodictyon_planctonicum	Transcriptome	175	21	59	1kp	[6]
Chlorophyte	Ulvophyceae	Ignatius_tetrasporus	Transcriptome	169	39	47	1kp	[6]
Chlorophyte	Ulvophyceae	Ochlochaete_sp	Transcriptome	169	43	43	1kp	[6]
Chlorophyte	Ulvophyceae	Percursaria_percursa	Transcriptome	149	32	74	1kp	[6]
Chlorophyte	Ulvophyceae	Ulva mutabilis	Proteome	186	28	41	https://doi.org/10.1016/j.cub.2018.08.015	[37]
Streptophyte algae	Mesostigmatophyceae	Mesostigma viride	Proteome	222	17	16	https://www.nature.com/articles/s41477-019-0560-3	[38]
Streptophyte algae	Zygnematophyceae	Spirotaenia sp.	Transcriptome	76	108	71	1kp	[6]
Streptophyte algae	Chlorokybophyceae	Chlorokybus atmophyticus	Proteome	199	28	28	https://www.nature.com/articles/s41477-019-0560-3	[38]
Streptophyte algae	Klebsormidiophyceae	Klebsormidium flaccidum	Proteome	248	4	3	https://www.nature.com/articles/ncomms4978	[39]
Streptophyte algae	Klebsormidiaceae	Interfilum_paradoxum	Transcriptome	231	11	13	1kp	[6]
Streptophyte algae	Klebsormidiaceae	Entransia_fimbriata	Transcriptome	195	29	31	1kp	[6]
Streptophyte algae	Charophyceae	Chara braunii	Proteome	196	23	36	https://doi.org/10.1016/j.cell.2018.06.033	[40]
Streptophyte algae	Charophyceae	Chara vulgaris	Transcriptome	83	43	129	1kp	[6]
Streptophyte algae	Coleochaetaceae	Coleochaete irregularis	Transcriptome	220	17	18	1kp	[6]
Streptophyte algae	Coleochaetaceae	Coleochaete scutata	Transcriptome	181	39	35	1kp	[6]
Streptophyte algae	Zygnematophyceae	Spirogloea muscicola	Proteome	222	7	26	https://doi.org/10.1016/j.cell.2019.10.019	[41]
Streptophyte algae	Zygnemataceae	Cylindrocystis cushleckae	Transcriptome	218	20	17	1kp	[6]
Streptophyte algae	Zygnemataceae	Mougeotia sp.	Transcriptome	185	33	37	1kp	[6]
Streptophyte algae	Zygnemataceae	Spirogyra sp.	Transcriptome	92	43	120	1kp	[6]
Streptophyte algae	Zygnemataceae	Zygnemopsis sp.	Transcriptome	198	31	26	1kp	[6]
Streptophyte algae	Desmidiaceae	Bambusina borreri	Transcriptome	112	81	62	1kp	[6]
Streptophyte algae	Desmidiaceae	Cosmarium granatum	Transcriptome	102	64	89	1kp	[6]
Streptophyte algae	Desmidiaceae	Cosmarium ochthodes ASW	Transcriptome	130	71	54	1kp	[6]
Streptophyte algae	Desmidiaceae	Cosmarium subtumidum	Transcriptome	176	40	39	1kp	[6]
Streptophyte algae	Desmidiaceae	Cosmarium tinctum	Transcriptome	169	49	37	1kp	[6]
Streptophyte algae	Desmidiaceae	Cosmocladium cf. constrictum	Transcriptome	171	44	40	1kp	[6]
Streptophyte algae	Desmidiaceae	Euastrum affine	Transcriptome	104	87	64	1kp	[6]
Streptophyte algae	Desmidiaceae	Micrasterias fimbriata	Transcriptome	152	58	45	1kp	[6]
Streptophyte algae	Desmidiaceae	Onychonema laeve	Transcriptome	160	43	52	1kp	[6]
Streptophyte algae	Desmidiaceae	Phymatodocis nordstedtiana	Transcriptome	171	45	39	1kp	[6]
Streptophyte algae	Desmidiaceae	Staurastrum sebaldi	Transcriptome	134	55	66	1kp	[6]
Streptophyte algae	Desmidiaceae	Staurodesmus convergens	Transcriptome	179	39	37	1kp	[6]
Streptophyte algae	Desmidiaceae	Staurodesmus omearii	Transcriptome	192	34	29	1kp	[6]
Streptophyte algae	Desmidiaceae	Xanthidium antilopaeum	Transcriptome	113	68	74	1kp	[6]
Streptophyte algae	Mesotaeniaceae	Mesotaenium endlicherianum	Proteome	192	35	28	https://doi.org/10.1016/j.cell.2019.10.019	[42]
Streptophyte algae	Mesotaeniaceae	Mesotaenium braunii	Transcriptome	180	45	30	1kp	[6]
Streptophyte algae	Mesotaeniaceae	Mesotaenium caldariorum	Transcriptome	199	29	27	1kp	[6]
Streptophyte algae	Mesotaeniaceae	Mesotaenium kramstae	Transcriptome	202	28	25	1kp	[6]
Streptophyte algae	Mesotaeniaceae	Cylindrocystis brebissonii_M2213	Transcriptome	191	36	28	1kp	[6]
Streptophyte algae	Mesotaeniaceae	Cylindrocystis sp.	Transcriptome	193	30	32	1kp	[6]
Streptophyte algae	Mesotaeniaceae	Netrium digitus	Transcriptome	154	41	60	1kp	[6]
Streptophyte algae	Mesotaeniaceae	Planotaenium ohtanii	Transcriptome	172	36	47	1kp	[6]
Streptophyte algae	Mesotaeniaceae	Roya obtusa	Transcriptome	166	43	46	1kp	[6]
Streptophyte algae	Peniaceae	Penium exiguum	Transcriptome	169	53	33	1kp	[6]
Streptophyte algae	Peniaceae	Penium margaritaceum	Proteome	140	64	51	https://doi.org/10.1016/j.cell.2020.04.019	[6]
Streptophyte algae	Gonatozygaceae	Gonatozygon_kinahanii	Transcriptome	177	41	37	1kp	[43]
Bryophytes	Liverworts	Marchantia polymorpha	Proteome	254	1	0	https://doi.org/10.1016/j.cell.2017.09.030	[44]
Bryophytes	Mosses	Physcomitrella patens	Proteome	255	0	0	http://doi.org/10.1126/science.1150646	[45]
Bryophytes	Mosses	Fontinalis antipyretica	Proteome	242	9	4	https://doi.org/10.46471/gigabyte.8	[46]
Bryophytes	Mosses	Pleurozium schreberi	Proteome	165	54	36	https://www.g3journal.org/content/9/9/2791	[47]
Bryophytes	Hornworts	Anthoceros angustus	Proteome	229	10	16	https://www.nature.com/articles/s41477-019-0588-4	[48]
Bryophytes	Hornworts	Anthoceros agrestis	Proteome	238	8	9	https://www.nature.com/articles/s41477-020-0618-2	[49]
Bryophytes	Hornworts	Anthoceros punctatus	Proteome	236	10	9	https://www.nature.com/articles/s41477-020-0618-2	[49]
Lycophytes	Lycopodiophyta	Selaginella moellendorffii	Proteome	248	4	3	http://doi.org/10.1126/science.1203810	[50]
Ferns	Polypodiophyta	Azolla filiculoides	Proteome	222	16	17	https://www.nature.com/articles/s41477-018-0188-8	[51]
Ferns	Polypodiophyta	Salvinia cucullata	Proteome	225	10	20	https://www.nature.com/articles/s41477-018-0188-8	[51]
Gymnosperms	Acrogymnospermae	Pseudotsuga menziesii	Proteome	231	9	15	https://www.g3journal.org/content/7/9/3157	[52]
Gymnosperms	Acrogymnospermae	Gnetum monatum	Proteome	245	6	4	https://www.nature.com/articles/s41477-017-0097-2	[53]
Angiosperms	Angiosperms	Arabidopsis thaliana	Proteome	254	0	1	https://www.nature.com/articles/35048692	[54]

## Sheet: Archaeplastida_taxon_rich
Group	Group	Species	Data type	BUSCO			Genome paper/project	Supplementary references
				Complete	Fragmented	Missing
Eukaryotic Outgroup	Cryptophyceae	Goniomonas pacifica	Proteome	107	35	113	NCBI	[1]
Eukaryotic Outgroup	Eukaryota incertae sedis	Palpitomonas bilix	Proteome	108	20	127	NCBI	[1]
Rhodophyte	Rhodelphea	Rhodelphis_marinus	Proteome	229	13	13	https://www.nature.com/articles/s41586-019-1398-6	[2]
Rhodophyte	Rhodelphea	Rhodelphis_limneticus	Proteome	170	43	42	https://www.nature.com/articles/s41586-019-1398-6	[2]
Rhodophyte	Cyanidiophyceae	Galdieria sulphuraria	Proteome	199	20	36	http://science.sciencemag.org/content/sci/339/6124/1207	[3]
Rhodophyte	Cyanidiophyceae	Galdieria phlegrea	Proteome	111	72	72	https://doi.org/10.1016/j.cub.2013.08.046	[4]
Rhodophyte	Cyanidiophyceae	Cyanidioschyzon merolae	Proteome	181	19	55	https://www.nature.com/articles/nature02398	[5]
Rhodophyte	Compsopogonophyceae	Rhodochaete_parvula	Transcriptome	110	24	121	1kp	[6]
Rhodophyte	Stylonematophyceae	Chroodactylon_ornatum	Transcriptome	149	28	78	1kp	[6]
Rhodophyte	Rhodellophyceae	Glaucosphaera_vacuolata	Transcriptome	52	65	138	1kp	[6]
Rhodophyte	Rhodellophyceae	Rhodella_violacea	Transcriptome	111	39	105	1kp	[6]
Rhodophyte	Porphyridiophyceae	Porphyridium purpureum	Proteome	180	22	53	https://www.nature.com/articles/ncomms2931	[7]
Rhodophyte	Porphyridiophyceae	Porphyridium_cruentum	Transcriptome	52	47	156	1kp	[6]
Rhodophyte	Bangiophyceae	Pyropia yezoensis	Proteome	69	53	133	https://doi.org/10.1371/journal.pone.0057122	[8]
Rhodophyte	Bangiophyceae	Porphyra umbilicalis	Proteome	111	36	108	https://doi.org/10.1073/pnas.1703088114	[9]
Rhodophyte	Florideophyceae	Chondrus crispus	Proteome	163	19	73	https://doi.org/10.1073/pnas.1221259110	[10]
Rhodophyte	Florideophyceae	Betaphycus_philippinensis	Transcriptome	103	28	124	1kp	[6]
Rhodophyte	Florideophyceae	Ahnfeltiopsis_flabelliformis	Transcriptome	125	19	111	1kp	[6]
Rhodophyte	Florideophyceae	Dumontia_simplex	Transcriptome	105	39	111	1kp	[6]
Rhodophyte	Florideophyceae	Kappaphycus_alvarezii	Transcriptome	108	47	100	1kp	[6]
Rhodophyte	Florideophyceae	Gloiopeltis_furcata	Transcriptome	126	22	107	1kp	[6]
Rhodophyte	Florideophyceae	Symphyocladia_latiuscula	Transcriptome	53	57	145	1kp	[6]
Rhodophyte	Florideophyceae	Ceramium_kondoi	Transcriptome	98	41	116	1kp	[6]
Rhodophyte	Florideophyceae	Mazzaella_japonica	Transcriptome	111	33	111	1kp	[6]
Rhodophyte	Florideophyceae	Neosiphonia_japonica	Transcriptome	96	44	115	1kp	[6]
Rhodophyte	Florideophyceae	Heterosiphonia_pulchra	Transcriptome	92	28	135	1kp	[6]
Rhodophyte	Florideophyceae	Eucheuma_denticulatum	Transcriptome	121	25	109	1kp	[6]
Rhodophyte	Florideophyceae	Gracilaria_vermiculophylla	Transcriptome	107	23	125	1kp	[6]
Rhodophyte	Florideophyceae	Gracilaria_blodgettii	Transcriptome	113	27	115	1kp	[6]
Rhodophyte	Florideophyceae	Gracilaria_lemaneiformis	Transcriptome	130	24	101	1kp	[6]
Rhodophyte	Florideophyceae	Gracilaria_chouae	Transcriptome	121	17	117	1kp	[6]
Rhodophyte	Florideophyceae	Gracilaria_sp	Transcriptome	108	34	113	1kp	[6]
Rhodophyte	Florideophyceae	Gracilariopsis chorda	Proteome	206	13	36	https://doi.org/10.1093/molbev/msy081	[11]
Rhodophyte	Florideophyceae	Grateloupia_catenata	Transcriptome	133	21	101	1kp	[6]
Rhodophyte	Florideophyceae	Grateloupia_livida	Transcriptome	115	26	114	1kp	[6]
Rhodophyte	Florideophyceae	Grateloupia_turuturu	Transcriptome	126	24	105	1kp	[6]
Rhodophyte	Florideophyceae	Grateloupia_filicina	Transcriptome	127	39	89	1kp	[6]
Glaucophyte	Glaucocystophyceae	Cyanophora paradoxa	Proteome	116	77	62	http://science.sciencemag.org/content/sci/335/6070/843	[12]
Glaucophyte	Glaucocystophyceae	Cyanoptyche gloeocystis	Transcriptome	157	48	50	1kp	[6]
Glaucophyte	Glaucocystophyceae	Glaucocystis cf nostochinearum	Transcriptome	167	40	48	1kp	[6]
Glaucophyte	Glaucocystophyceae	Gloeochaete wittrockiana	Transcriptome	200	28	27	1kp	[6]
Chlorophyte	Prasinodermophyceae	Prasinoderma coloniale	Proteome	217	13	25	https://doi.org/10.1038/s41559-020-1221-7	[13]
Chlorophyte	Palmophyllophyceae	coccoid-prasinophyte	Transcriptome	102	61	92	1kp	[6]
Chlorophyte	Palmophyllophyceae	Prasinococcus_capsulatus	Transcriptome	168	36	51	1kp	[6]
Chlorophyte	Pycnococcaceae	Pseudoscourfieldia_marina	Transcriptome	140	27	88	1kp	[6]
Chlorophyte	Pycnococcaceae	Pycnococcus_provasolii	Transcriptome	131	38	86	1kp	[6]
Chlorophyte	Pyramimonadophyceae	Pyramimonas_parkeae	Transcriptome	150	55	50	1kp	[6]
Chlorophyte	Pyramimonadophyceae	Cymbomonas_sp	Transcriptome	101	62	92	1kp	[6]
Chlorophyte	Mamiellophyceae	Bathycoccus prasinos	Proteome	192	20	43	https://doi.org/10.1186/gb-2012-13-8-r74	[14]
Chlorophyte	Mamiellophyceae	Ostreococcus lucimarinus	Proteome	199	17	39	https://www.pnas.org/content/104/18/7705	[15]
Chlorophyte	Mamiellophyceae	Ostreococcus tauri	Proteome	197	20	38	http://www.pnas.org/content/103/31/11647	[16]
Chlorophyte	Mamiellophyceae	Ostreococcus tauri RCC4221	Proteome	205	15	35	1kp	[6]
Chlorophyte	Mamiellophyceae	Micromonas pusilla CCMP1545	Proteome	205	14	36	https://www.science.org/doi/10.1126/science.1167222	[6]
Chlorophyte	Mamiellophyceae	Micromonas pusilla RCC299	Proteome	225	8	22	http://science.sciencemag.org/content/sci/324/5924/268	[17]
Chlorophyte	Mamiellophyceae	Monomastix_opisthostigma	Transcriptome	144	40	71	1kp	[6]
Chlorophyte	Mamiellophyceae	Mantoniella_squamata	Transcriptome	88	46	121	1kp	[6]
Chlorophyte	Mamiellophyceae	Dolichomastix_tenuilepis	Transcriptome	149	42	64	1kp	[6]
Chlorophyte	Nephroselmiphyceae	Nephroselmis_pyriformis	Transcriptome	144	49	62	1kp	[6]
Chlorophyte	Nephroselmiphyceae	Nephroselmis_olivacea	Transcriptome	206	27	22	1kp	[6]
Chlorophyte	Picocystophyceae	Picocystis_salinarum	Transcriptome	158	16	81	1kp	[6]
Chlorophyte	Chloropicophyceae	Chloropicon primus	Proteome	229	10	16	https://doi.org/10.1038/s41467-019-12014-x	[18]
Chlorophyte	Chlorodendrophyceae	Scherffelia_dubia	Transcriptome	171	37	47	1kp	[6]
Chlorophyte	Chlorodendrophyceae	Tetraselmis_cordiformis	Transcriptome	195	29	31	1kp	[6]
Chlorophyte	Chlorodendrophyceae	Tetraselmis striata	Proteome	225	10	20	https://journals.asm.org/doi/10.1128/MRA.00780-19	[6]
Chlorophyte	Chlorodendrophyceae	Tetraselmis_chui	Transcriptome	150	46	59	1kp	[6]
Chlorophyte	Pedinophyceae	Scourfieldia_sp	Transcriptome	93	50	112	1kp	[6]
Chlorophyte	Pedinophyceae	Pedinomonas_tuberculata	Transcriptome	156	43	56	1kp	[6]
Chlorophyte	Pedinophyceae	Pedinomonas_minor	Transcriptome	78	42	135	1kp	[6]
Chlorophyte	Trebouxiophyceae	Asterochloris glomerata	Proteome	216	24	15	https://doi.org/10.1186/s12864-019-5629-x	[19]
Chlorophyte	Trebouxiophyceae	Auxenochlorella_protethecoides	Proteome				https://bmcgenomics.biomedcentral.com/articles/10.1186/1471-2164-15-582	[20]
Chlorophyte	Trebouxiophyceae	Botryococcus braunii	Proteome	171	46	38	https://mra.asm.org/content/5/16/e00215-17	[21]
Chlorophyte	Trebouxiophyceae	Botryococcus_sudeticus	Transcriptome	182	35	38	1kp	[6]
Chlorophyte	Trebouxiophyceae	Botryococcus_terribilis	Transcriptome	173	36	46	1kp	[6]
Chlorophyte	Trebouxiophyceae	Chlorella sp A99	Proteome	204	23	28		[6]
Chlorophyte	Trebouxiophyceae	Chlorella sorokiniana	Proteome	231	8	16	https://onlinelibrary.wiley.com/doi/full/10.1111/tpj.13789	[22]
Chlorophyte	Trebouxiophyceae	Chlorella_minutissima	Transcriptome	68	61	126	1kp	[6]
Chlorophyte	Trebouxiophyceae	Chlorella_variabilis	Proteome				https://academic.oup.com/plcell/article/22/9/2943/6096102	[6]
Chlorophyte	Trebouxiophyceae	Coccomyxa subellipsoidea	Proteome	228	10	17	https://www.ncbi.nlm.nih.gov/pmc/articles/PMC3446292/pdf/gb-2012-13-5-r39	[23]
Chlorophyte	Trebouxiophyceae	Coccomyxa_pringsheimii	Transcriptome	179	25	51	1kp	[6]
Chlorophyte	Trebouxiophyceae	Eremosphaera_viridis	Transcriptome	114	60	81	1kp	[6]
Chlorophyte	Trebouxiophyceae	Geminella_sp	Transcriptome	108	58	89	1kp	[6]
Chlorophyte	Trebouxiophyceae	Helicosporidium sp.	Proteome	99	62	94	https://journals.plos.org/plosgenetics/article?id=10.1371/journal.pgen.1004355	[24]
Chlorophyte	Trebouxiophyceae	Leptosira_obovata	Transcriptome	167	32	56	1kp	[6]
Chlorophyte	Trebouxiophyceae	Micractinium conductrix	Proteome	227	12	16	https://onlinelibrary.wiley.com/doi/full/10.1111/tpj.13789	[25]
Chlorophyte	Trebouxiophyceae	Microthamnion_kuetzingianum-2_samples_combined	Transcriptome	164	49	42	1kp	[6]
Chlorophyte	Trebouxiophyceae	Nannochloris_atomus	Transcriptome	114	61	80	1kp	[6]
Chlorophyte	Trebouxiophyceae	Parachlorella_kessleri	Transcriptome	156	42	57	1kp	[6]
Chlorophyte	Trebouxiophyceae	Picochlorum renovo	Proteome	132	59	64	https://www.nature.com/articles/s42003-019-0620-2	[6]
Chlorophyte	Trebouxiophyceae	Picochlorum sp.	Proteome	219	12	24	https://onlinelibrary.wiley.com/doi/abs/10.1111/1462-2920.12541	[26]
Chlorophyte	Trebouxiophyceae	Picochlorum_atomus	Transcriptome	150	13	92	1kp	[6]
Chlorophyte	Trebouxiophyceae	Picochlorum_soloecismus	Proteome				https://journals.asm.org/doi/10.1128/genomeA.01498-17	[6]
Chlorophyte	Trebouxiophyceae	Prasiola_crispa	Transcriptome	182	34	39	1kp	[6]
Chlorophyte	Trebouxiophyceae	Prototheca_wickerhamii	Transcriptome	144	52	59	1kp	[6]
Chlorophyte	Trebouxiophyceae	Stichococcus_bacillaris	Transcriptome	88	62	105	1kp	[6]
Chlorophyte	Trebouxiophyceae	Trebouxia_arboricola	Transcriptome	195	17	43	1kp	[6]
Chlorophyte	Chlorophyceae	Chaetopeltis_orbicularis	Transcriptome	182	33	40	1kp	[6]
Chlorophyte	Chlorophyceae	Planophila_laetevirens	Transcriptome	70	63	122	1kp	[6]
Chlorophyte	Chlorophyceae	Planophila_terrestris	Transcriptome	141	38	76	1kp	[6]
Chlorophyte	Chlorophyceae	Aphanochaete_repens	Transcriptome	190	39	26	1kp	[6]
Chlorophyte	Chlorophyceae	Fritschiella_tuberosa	Transcriptome	162	46	47	1kp	[6]
Chlorophyte	Chlorophyceae	Stigeoclonium_helveticum	Transcriptome	114	65	76	1kp	[6]
Chlorophyte	Chlorophyceae	Asteromonas_gracilis-2_samples_combined	Transcriptome	156	50	49	1kp	[6]
Chlorophyte	Chlorophyceae	Brachiomonas_submarina	Transcriptome	168	47	40	1kp	[6]
Chlorophyte	Chlorophyceae	Carteria_crucifera	Transcriptome	137	49	69	1kp	[6]
Chlorophyte	Chlorophyceae	Carteria_obtusa	Transcriptome	134	37	84	1kp	[6]
Chlorophyte	Chlorophyceae	Chlamydomonas eustigma	Proteome	232	9	14	https://doi.org/10.1073/pnas.1707072114	[27]
Chlorophyte	Chlorophyceae	Chlamydomonas reinhardtii	Proteome	233	11	11	https://science.sciencemag.org/content/318/5848/245	[28]
Chlorophyte	Chlorophyceae	Chlamydomonas_bilatus-2_samples_combined	Transcriptome	142	44	69	1kp	[6]
Chlorophyte	Chlorophyceae	Chlamydomonas_cribrum	Transcriptome	52	34	169	1kp	[6]
Chlorophyte	Chlorophyceae	Chlamydomonas_moewusii	Transcriptome	89	41	125	1kp	[6]
Chlorophyte	Chlorophyceae	Chlamydomonas_noctigama	Transcriptome	118	42	95	1kp	[6]
Chlorophyte	Chlorophyceae	Chlamydomonas_sp.-2_samples_combined	Transcriptome	167	37	51	1kp	[6]
Chlorophyte	Chlorophyceae	Chlamydomonas_sp.-M2762	Transcriptome	97	37	121	1kp	[6]
Chlorophyte	Chlorophyceae	Chlorococcum_microstigmaticum	Transcriptome	123	59	73	1kp	[6]
Chlorophyte	Chlorophyceae	Chloromonas_oogama	Transcriptome	56	45	154	1kp	[6]
Chlorophyte	Chlorophyceae	Chloromonas_reticulata-2_samples_combined	Transcriptome	130	55	70	1kp	[6]
Chlorophyte	Chlorophyceae	Chloromonas_rosae	Transcriptome	163	44	48	1kp	[6]
Chlorophyte	Chlorophyceae	Chloromonas_subdivisa	Transcriptome	101	72	82	1kp	[6]
Chlorophyte	Chlorophyceae	Chloromonas_tughillensis	Transcriptome	136	60	59	1kp	[6]
Chlorophyte	Chlorophyceae	Chlorosarcinopsis_halophila	Transcriptome	138	39	78	1kp	[6]
Chlorophyte	Chlorophyceae	Dunaliella salina	Proteome	158	51	46	https://mra.asm.org/content/5/43/e01105-17	[29]
Chlorophyte	Chlorophyceae	Dunaliella_spp.-3_samples_combined	Transcriptome	177	44	34	1kp	[6]
Chlorophyte	Chlorophyceae	Dunaliella_tertiolecta-CCMP	Transcriptome	159	48	48	1kp	[6]
Chlorophyte	Chlorophyceae	Dunaliella_tertiolecta_UTEX_LB	Transcriptome	179	37	39	1kp	[6]
Chlorophyte	Chlorophyceae	Dunaliella_viridis_dumsii	Transcriptome	171	39	45	1kp	[6]
Chlorophyte	Chlorophyceae	Eudorina_elegans	Transcriptome	144	56	55	1kp	[6]
Chlorophyte	Chlorophyceae	Gonium pectorale	Proteome	182	31	42	https://www.nature.com/articles/ncomms11370	[30]
Chlorophyte	Chlorophyceae	Haematococcus_pluvialis-2_samples_combined	Transcriptome	162	47	46	1kp	[6]
Chlorophyte	Chlorophyceae	Hafniomonas_reticulata	Transcriptome	167	41	47	1kp	[6]
Chlorophyte	Chlorophyceae	Heterochlamydomonas_inaequalis	Transcriptome	152	45	58	1kp	[6]
Chlorophyte	Chlorophyceae	Lobochlamys_segnis	Transcriptome	106	35	114	1kp	[6]
Chlorophyte	Chlorophyceae	Lobomonas_rostrata	Transcriptome	117	51	87	1kp	[6]
Chlorophyte	Chlorophyceae	Neochlorosarcina_sp	Transcriptome	69	47	139	1kp	[6]
Chlorophyte	Chlorophyceae	Oogamochlamys_gigantea	Transcriptome	128	47	80	1kp	[6]
Chlorophyte	Chlorophyceae	Pandorina_morum	Transcriptome	131	62	62	1kp	[6]
Chlorophyte	Chlorophyceae	Phacotus_lenticularis	Transcriptome	119	43	93	1kp	[6]
Chlorophyte	Chlorophyceae	Pteromonas_angulosa	Transcriptome	87	35	133	1kp	[6]
Chlorophyte	Chlorophyceae	Pteromonas_sp	Transcriptome	74	38	143	1kp	[6]
Chlorophyte	Chlorophyceae	Spermatozopsis_exsultans	Transcriptome	121	52	82	1kp	[6]
Chlorophyte	Chlorophyceae	Spermatozopsis_similis	Transcriptome	61	48	146	1kp	[6]
Chlorophyte	Chlorophyceae	Stephanosphaera_pluvialis	Transcriptome	139	35	81	1kp	[6]
Chlorophyte	Chlorophyceae	Tetrabaena socialis	Proteome	87	63	105	https://doi.org/10.1093/molbev/msx332	[31]
Chlorophyte	Chlorophyceae	Uronema_belkae	Transcriptome	154	44	57	1kp	[6]
Chlorophyte	Chlorophyceae	Vitreochlamys_sp	Transcriptome	127	44	84	1kp	[6]
Chlorophyte	Chlorophyceae	Volvox carteri	Proteome	225	10	20	http://science.sciencemag.org/content/sci/329/5988/223	[32]
Chlorophyte	Chlorophyceae	Volvox_aureus-2_samples_combined	Transcriptome	133	74	48	1kp	[6]
Chlorophyte	Chlorophyceae	Volvox_globator	Transcriptome	142	48	65	1kp	[6]
Chlorophyte	Chlorophyceae	Oedogonium_cardiacum	Transcriptome	163	40	52	1kp	[6]
Chlorophyte	Chlorophyceae	Oedogonium_foveolatum	Transcriptome	146	50	59	1kp	[6]
Chlorophyte	Chlorophyceae	Ankistrodesmus_sp	Transcriptome	74	61	120	1kp	[6]
Chlorophyte	Chlorophyceae	Chromochloris zofingiensis	Proteome	196	28	31	http://www.pnas.org/content/114/21/E4296	[33]
Chlorophyte	Chlorophyceae	Cylindrocapsa_geminella	Transcriptome	143	46	66	1kp	[6]
Chlorophyte	Chlorophyceae	Golenkinia_longispicula	Transcriptome	176	35	44	1kp	[6]
Chlorophyte	Chlorophyceae	Microspora_cf._tumidula	Transcriptome	119	53	83	1kp	[6]
Chlorophyte	Chlorophyceae	Monoraphidium neglectum	Proteome	125	59	71	https://doi.org/10.1186/1471-2164-14-926	[34]
Chlorophyte	Chlorophyceae	Neochloris_oleoabundans	Transcriptome	185	20	50	1kp	[6]
Chlorophyte	Chlorophyceae	Neochloris_sp	Transcriptome	158	38	59	1kp	[6]
Chlorophyte	Chlorophyceae	Pediastrum_duplex-3_samples_combined	Transcriptome	88	72	95	1kp	[6]
Chlorophyte	Chlorophyceae	Scendesmus obliquus	Proteome	222	9	24	https://doi.org/10.1186/s13068-018-1308-4	[35]
Chlorophyte	Chlorophyceae	Scenedesmus_dimorphus	Transcriptome	145	49	61	1kp	[6]
Chlorophyte	Ulvophyceae	Acrosiphonia_sp	Transcriptome	178	38	39	1kp	[6]
Chlorophyte	Ulvophyceae	Blastophysa_cf._rhizopus	Transcriptome	83	76	96	1kp	[6]
Chlorophyte	Ulvophyceae	Bolbocoleon_piliferum	Transcriptome	146	46	63	1kp	[6]
Chlorophyte	Ulvophyceae	Bryopsis_plumosa	Transcriptome	180	33	42	1kp	[6]
Chlorophyte	Ulvophyceae	Caulerpa lentillifera	Proteome	178	17	60	https://doi.org/10.1093/dnares/dsz002	[36]
Chlorophyte	Ulvophyceae	Cephaleuros_virescens	Transcriptome	46	84	125	1kp	[6]
Chlorophyte	Ulvophyceae	Cladophora_glomerata	Transcriptome	89	61	105	1kp	[6]
Chlorophyte	Ulvophyceae	Codium_fragile	Transcriptome	174	39	42	1kp	[6]
Chlorophyte	Ulvophyceae	Entocladia_endozoica	Transcriptome	148	31	76	1kp	[6]
Chlorophyte	Ulvophyceae	Halochlorococcum_marinum	Transcriptome	174	25	56	1kp	[6]
Chlorophyte	Ulvophyceae	Helicodictyon_planctonicum	Transcriptome	175	21	59	1kp	[6]
Chlorophyte	Ulvophyceae	Ignatius_tetrasporus	Transcriptome	169	39	47	1kp	[6]
Chlorophyte	Ulvophyceae	Ochlochaete_sp	Transcriptome	169	43	43	1kp	[6]
Chlorophyte	Ulvophyceae	Oltmannsiellopsis_viridis-2_samples_combined	Transcriptome	100	50	105	1kp	[6]
Chlorophyte	Ulvophyceae	Percursaria_percursa	Transcriptome	149	32	74	1kp	[6]
Chlorophyte	Ulvophyceae	Trentepohlia_annulata	Transcriptome	56	80	119	1kp	[6]
Chlorophyte	Ulvophyceae	Ulva mutabilis	Proteome	186	28	41	https://doi.org/10.1016/j.cub.2018.08.015	[37]
Streptophyte algae	Mesostigmatophyceae	Mesostigma viride	Proteome	222	17	16	https://www.nature.com/articles/s41477-019-0560-3	[38]
Streptophyte algae	Zygnematophyceae	Spirotaenia minuta	Transcriptome	117	48	90	1kp	[6]
Streptophyte algae	Zygnematophyceae	Spirotaenia sp.	Transcriptome	76	108	71	1kp	[6]
Streptophyte algae	Chlorokybophyceae	Chlorokybus atmophyticus	Proteome	199	28	28	https://www.nature.com/articles/s41477-019-0560-3	[38]
Streptophyte algae	Klebsormidiophyceae	Klebsormidium flaccidum	Proteome	248	4	3	https://www.nature.com/articles/ncomms4978	[39]
Streptophyte algae	Klebsormidiaceae	Interfilum_paradoxum	Transcriptome	231	11	13	1kp	[6]
Streptophyte algae	Klebsormidiaceae	Klebsormidium subtile	Transcriptome	136	26	93	1kp	[6]
Streptophyte algae	Klebsormidiaceae	Entransia_fimbriata	Transcriptome	195	29	31	1kp	[6]
Streptophyte algae	Charophyceae	Chara braunii	Proteome	196	23	36	https://doi.org/10.1016/j.cell.2018.06.033	[40]
Streptophyte algae	Charophyceae	Chara vulgaris	Transcriptome	83	43	129	1kp	[6]
Streptophyte algae	Coleochaetaceae	Coleochaete irregularis	Transcriptome	220	17	18	1kp	[6]
Streptophyte algae	Coleochaetaceae	Coleochaete scutata	Transcriptome	181	39	35	1kp	[6]
Streptophyte algae	Chaetosphaeridiaceae	Chaetosphaeridium globosum	Transcriptome	131	46	78	1kp	[6]
Streptophyte algae	Zygnematophyceae	Spirogloea muscicola	Proteome	222	7	26	https://doi.org/10.1016/j.cell.2019.10.019	[41]
Streptophyte algae	Zygnemataceae	Cylindrocystis cushleckae	Transcriptome	218	20	17	1kp	[6]
Streptophyte algae	Zygnemataceae	Mougeotia sp.	Transcriptome	185	33	37	1kp	[6]
Streptophyte algae	Zygnemataceae	Spirogyra sp.	Transcriptome	92	43	120	1kp	[6]
Streptophyte algae	Zygnemataceae	Zygnema sp.	Transcriptome	94	71	90	1kp	[6]
Streptophyte algae	Zygnemataceae	Zygnemopsis sp.	Transcriptome	198	31	26	1kp	[6]
Streptophyte algae	Closteriaceae	Closterium lunula	Transcriptome	61	81	113	1kp	[6]
Streptophyte algae	Desmidiaceae	Desmidium aptogonum	Transcriptome	104	71	80	1kp	[6]
Streptophyte algae	Desmidiaceae	Bambusina borreri	Transcriptome	112	81	62	1kp	[6]
Streptophyte algae	Desmidiaceae	Cosmarium granatum	Transcriptome	102	64	89	1kp	[6]
Streptophyte algae	Desmidiaceae	Cosmarium ochthodes ASW	Transcriptome	130	71	54	1kp	[6]
Streptophyte algae	Desmidiaceae	Cosmarium subtumidum	Transcriptome	176	40	39	1kp	[6]
Streptophyte algae	Desmidiaceae	Cosmarium tinctum	Transcriptome	169	49	37	1kp	[6]
Streptophyte algae	Desmidiaceae	Cosmocladium cf. constrictum	Transcriptome	171	44	40	1kp	[6]
Streptophyte algae	Desmidiaceae	Euastrum affine	Transcriptome	104	87	64	1kp	[6]
Streptophyte algae	Desmidiaceae	Micrasterias fimbriata	Transcriptome	152	58	45	1kp	[6]
Streptophyte algae	Desmidiaceae	Onychonema laeve	Transcriptome	160	43	52	1kp	[6]
Streptophyte algae	Desmidiaceae	Phymatodocis nordstedtiana	Transcriptome	171	45	39	1kp	[6]
Streptophyte algae	Desmidiaceae	Pleurotaenium trabecula	Transcriptome	117	61	77	1kp	[6]
Streptophyte algae	Desmidiaceae	Staurastrum sebaldi	Transcriptome	134	55	66	1kp	[6]
Streptophyte algae	Desmidiaceae	Staurodesmus convergens	Transcriptome	179	39	37	1kp	[6]
Streptophyte algae	Desmidiaceae	Staurodesmus omearii	Transcriptome	192	34	29	1kp	[6]
Streptophyte algae	Desmidiaceae	Xanthidium antilopaeum	Transcriptome	113	68	74	1kp	[6]
Streptophyte algae	Mesotaeniaceae	Mesotaenium endlicherianum	Proteome	192	35	28	https://doi.org/10.1016/j.cell.2019.10.019	[42]
Streptophyte algae	Mesotaeniaceae	Mesotaenium braunii	Transcriptome	180	45	30	1kp	[6]
Streptophyte algae	Mesotaeniaceae	Mesotaenium caldariorum	Transcriptome	199	29	27	1kp	[6]
Streptophyte algae	Mesotaeniaceae	Mesotaenium kramstae	Transcriptome	202	28	25	1kp	[6]
Streptophyte algae	Mesotaeniaceae	Cylindrocystis brebissonii_M2213	Transcriptome	191	36	28	1kp	[6]
Streptophyte algae	Mesotaeniaceae	Cylindrocystis sp.	Transcriptome	193	30	32	1kp	[6]
Streptophyte algae	Mesotaeniaceae	Netrium digitus	Transcriptome	154	41	60	1kp	[6]
Streptophyte algae	Mesotaeniaceae	Nucleotaenium eifelense	Transcriptome	68	61	126	1kp	[6]
Streptophyte algae	Mesotaeniaceae	Planotaenium ohtanii	Transcriptome	172	36	47	1kp	[6]
Streptophyte algae	Mesotaeniaceae	Roya obtusa	Transcriptome	166	43	46	1kp	[6]
Streptophyte algae	Peniaceae	Penium exiguum	Transcriptome	169	53	33	1kp	[6]
Streptophyte algae	Peniaceae	Penium margaritaceum	Proteome	140	64	51	https://doi.org/10.1016/j.cell.2020.04.019	[6]
Streptophyte algae	Gonatozygaceae	Gonatozygon_kinahanii	Transcriptome	177	41	37	1kp	[43]
Bryophytes	Liverworts	Marchantia polymorpha	Proteome	254	1	0	https://doi.org/10.1016/j.cell.2017.09.030	[44]
Bryophytes	Mosses	Physcomitrella patens	Proteome	255	0	0	http://doi.org/10.1126/science.1150646	[45]
Bryophytes	Mosses	Fontinalis antipyretica	Proteome	242	9	4	https://doi.org/10.46471/gigabyte.8	[46]
Bryophytes	Mosses	Pleurozium schreberi	Proteome	165	54	36	https://www.g3journal.org/content/9/9/2791	[47]
Bryophytes	Hornworts	Anthoceros angustus	Proteome	229	10	16	https://www.nature.com/articles/s41477-019-0588-4	[48]
Bryophytes	Hornworts	Anthoceros agrestis	Proteome	238	8	9	https://www.nature.com/articles/s41477-020-0618-2	[49]
Bryophytes	Hornworts	Anthoceros punctatus	Proteome	236	10	9	https://www.nature.com/articles/s41477-020-0618-2	[49]
Lycophytes	Lycopodiophyta	Selaginella moellendorffii	Proteome	248	4	3	http://doi.org/10.1126/science.1203810	[50]
Ferns	Polypodiophyta	Azolla filiculoides	Proteome	222	16	17	https://www.nature.com/articles/s41477-018-0188-8	[51]
Ferns	Polypodiophyta	Salvinia cucullata	Proteome	225	10	20	https://www.nature.com/articles/s41477-018-0188-8	[51]
Gymnosperms	Acrogymnospermae	Pseudotsuga menziesii	Proteome	231	9	15	https://www.g3journal.org/content/7/9/3157	[52]
Gymnosperms	Acrogymnospermae	Gnetum monatum	Proteome	245	6	4	https://www.nature.com/articles/s41477-017-0097-2	[53]
Angiosperms	Angiosperms	Arabidopsis thaliana	Proteome	254	0	1	https://www.nature.com/articles/35048692	[54]

## Sheet: Viridiplantae_data_rich
Group	Group	Species	Data type	BUSCO			Genome paper/project	Supplementary references
				Complete	Fragmented	Missing
Rhodophyte	Cyanidiophyceae	Galdieria sulphuraria	Proteome	199	20	36	http://science.sciencemag.org/content/sci/339/6124/1207	[3]
Rhodophyte	Porphyridiophyceae	Porphyridium purpureum	Proteome	180	22	53	https://www.nature.com/articles/ncomms2931	[7]
Rhodophyte	Florideophyceae	Gracilariopsis chorda	Proteome	206	13	36	https://doi.org/10.1093/molbev/msy081	[11]
Chlorophyte	Prasinodermophyceae	Prasinoderma coloniale	Proteome	217	13	25	https://doi.org/10.1038/s41559-020-1221-7	[13]
Chlorophyte	Palmophyllophyceae	coccoid-prasinophyte	Transcriptome	102	61	92	1kp	[6]
Chlorophyte	Palmophyllophyceae	Prasinococcus_capsulatus	Transcriptome	168	36	51	1kp	[6]
Chlorophyte	Pycnococcaceae	Pycnococcus_provasolii	Transcriptome	131	38	86	1kp	[6]
Chlorophyte	Pyramimonadophyceae	Pyramimonas_parkeae	Transcriptome	150	55	50	1kp	[6]
Chlorophyte	Mamiellophyceae	Bathycoccus prasinos	Proteome	192	20	43	https://doi.org/10.1186/gb-2012-13-8-r74	[14]
Chlorophyte	Mamiellophyceae	Ostreococcus lucimarinus	Proteome	199	17	39	https://www.pnas.org/content/104/18/7705	[15]
Chlorophyte	Mamiellophyceae	Ostreococcus tauri	Proteome	197	20	38	http://www.pnas.org/content/103/31/11647	[16]
Chlorophyte	Mamiellophyceae	Ostreococcus tauri RCC4221	Proteome	205	15	35	https://www.science.org/doi/10.1126/science.1167222	[6]
Chlorophyte	Mamiellophyceae	Micromonas pusilla CCMP1545	Proteome	205	14	36	http://science.sciencemag.org/content/sci/324/5924/268	[6]
Chlorophyte	Mamiellophyceae	Micromonas pusilla RCC299	Proteome	225	8	22	http://science.sciencemag.org/content/sci/324/5924/268	[17]
Chlorophyte	Mamiellophyceae	Monomastix_opisthostigma	Transcriptome	144	40	71	1kp	[6]
Chlorophyte	Mamiellophyceae	Dolichomastix_tenuilepis	Transcriptome	149	42	64	1kp	[6]
Chlorophyte	Nephroselmiphyceae	Nephroselmis_pyriformis	Transcriptome	144	49	62	1kp	[6]
Chlorophyte	Nephroselmiphyceae	Nephroselmis_olivacea	Transcriptome	206	27	22	1kp	[6]
Chlorophyte	Chloropicophyceae	Chloropicon primus	Proteome	229	10	16	https://doi.org/10.1038/s41467-019-12014-x	[18]
Chlorophyte	Chlorodendrophyceae	Scherffelia_dubia	Transcriptome	171	37	47	1kp	[6]
Chlorophyte	Chlorodendrophyceae	Tetraselmis_cordiformis	Transcriptome	195	29	31	1kp	[6]
Chlorophyte	Chlorodendrophyceae	Tetraselmis_chui	Transcriptome	150	46	59	1kp	[6]
Chlorophyte	Pedinophyceae	Pedinomonas_tuberculata	Transcriptome	156	43	56	1kp	[6]
Chlorophyte	Trebouxiophyceae	Asterochloris glomerata	Proteome	216	24	15	https://doi.org/10.1186/s12864-019-5629-x	[19]
Chlorophyte	Trebouxiophyceae	Auxenochlorella_protethecoides	Proteome				https://bmcgenomics.biomedcentral.com/articles/10.1186/1471-2164-15-582	[20]
Chlorophyte	Trebouxiophyceae	Botryococcus braunii	Proteome	171	46	38	https://mra.asm.org/content/5/16/e00215-17	[21]
Chlorophyte	Trebouxiophyceae	Botryococcus_sudeticus	Transcriptome	182	35	38	1kp	[6]
Chlorophyte	Trebouxiophyceae	Botryococcus_terribilis	Transcriptome	173	36	46	1kp	[6]
Chlorophyte	Trebouxiophyceae	Chlorella sp A99	Proteome	204	23	28		[6]
Chlorophyte	Trebouxiophyceae	Chlorella sorokiniana	Proteome	231	8	16	https://onlinelibrary.wiley.com/doi/full/10.1111/tpj.13789	[22]
Chlorophyte	Trebouxiophyceae	Chlorella_variabilis	Proteome				https://academic.oup.com/plcell/article/22/9/2943/6096102	[6]
Chlorophyte	Trebouxiophyceae	Coccomyxa subellipsoidea	Proteome	228	10	17	https://www.ncbi.nlm.nih.gov/pmc/articles/PMC3446292/pdf/gb-2012-13-5-r39	[23]
Chlorophyte	Trebouxiophyceae	Coccomyxa_pringsheimii	Transcriptome	179	25	51	1kp	[6]
Chlorophyte	Trebouxiophyceae	Leptosira_obovata	Transcriptome	167	32	56	1kp	[6]
Chlorophyte	Trebouxiophyceae	Micractinium conductrix	Proteome	227	12	16	https://onlinelibrary.wiley.com/doi/full/10.1111/tpj.13789	[25]
Chlorophyte	Trebouxiophyceae	Microthamnion_kuetzingianum-2_samples_combined	Transcriptome	164	49	42	1kp	[6]
Chlorophyte	Trebouxiophyceae	Parachlorella_kessleri	Transcriptome	156	42	57	1kp	[6]
Chlorophyte	Trebouxiophyceae	Picochlorum renovo	Proteome	132	59	64	https://www.nature.com/articles/s42003-019-0620-2	[6]
Chlorophyte	Trebouxiophyceae	Picochlorum sp.	Proteome	219	12	24	https://onlinelibrary.wiley.com/doi/abs/10.1111/1462-2920.12541	[26]
Chlorophyte	Trebouxiophyceae	Picochlorum_soloecismus	Proteome				https://journals.asm.org/doi/10.1128/genomeA.01498-17	[6]
Chlorophyte	Trebouxiophyceae	Prasiola_crispa	Transcriptome	182	34	39	1kp	[6]
Chlorophyte	Trebouxiophyceae	Prototheca_wickerhamii	Transcriptome	144	52	59	1kp	[6]
Chlorophyte	Trebouxiophyceae	Trebouxia_arboricola	Transcriptome	195	17	43	1kp	[6]
Chlorophyte	Chlorophyceae	Chaetopeltis_orbicularis	Transcriptome	182	33	40	1kp	[6]
Chlorophyte	Chlorophyceae	Planophila_terrestris	Transcriptome	141	38	76	1kp	[6]
Chlorophyte	Chlorophyceae	Aphanochaete_repens	Transcriptome	190	39	26	1kp	[6]
Chlorophyte	Chlorophyceae	Fritschiella_tuberosa	Transcriptome	162	46	47	1kp	[6]
Chlorophyte	Chlorophyceae	Stigeoclonium_helveticum	Transcriptome	114	65	76	1kp	[6]
Chlorophyte	Chlorophyceae	Asteromonas_gracilis-2_samples_combined	Transcriptome	156	50	49	1kp	[6]
Chlorophyte	Chlorophyceae	Brachiomonas_submarina	Transcriptome	168	47	40	1kp	[6]
Chlorophyte	Chlorophyceae	Carteria_crucifera	Transcriptome	137	49	69	1kp	[6]
Chlorophyte	Chlorophyceae	Chlamydomonas eustigma	Proteome	232	9	14	https://doi.org/10.1073/pnas.1707072114	[27]
Chlorophyte	Chlorophyceae	Chlamydomonas reinhardtii	Proteome	233	11	11	https://science.sciencemag.org/content/318/5848/245	[28]
Chlorophyte	Chlorophyceae	Chlamydomonas_bilatus-2_samples_combined	Transcriptome	142	44	69	1kp	[6]
Chlorophyte	Chlorophyceae	Chlamydomonas_cribrum	Transcriptome	52	34	169	1kp	[6]
Chlorophyte	Chlorophyceae	Chlamydomonas_noctigama	Transcriptome	118	42	95	1kp	[6]
Chlorophyte	Chlorophyceae	Chlamydomonas_sp.-2_samples_combined	Transcriptome	167	37	51	1kp	[6]
Chlorophyte	Chlorophyceae	Chlorococcum_microstigmaticum	Transcriptome	123	59	73	1kp	[6]
Chlorophyte	Chlorophyceae	Chloromonas_reticulata-2_samples_combined	Transcriptome	130	55	70	1kp	[6]
Chlorophyte	Chlorophyceae	Chloromonas_rosae	Transcriptome	163	44	48	1kp	[6]
Chlorophyte	Chlorophyceae	Chloromonas_subdivisa	Transcriptome	101	72	82	1kp	[6]
Chlorophyte	Chlorophyceae	Chloromonas_tughillensis	Transcriptome	136	60	59	1kp	[6]
Chlorophyte	Chlorophyceae	Chlorosarcinopsis_halophila	Transcriptome	138	39	78	1kp	[6]
Chlorophyte	Chlorophyceae	Dunaliella salina	Proteome	158	51	46	https://mra.asm.org/content/5/43/e01105-17	[29]
Chlorophyte	Chlorophyceae	Dunaliella_spp.-3_samples_combined	Transcriptome	177	44	34	1kp	[6]
Chlorophyte	Chlorophyceae	Dunaliella_tertiolecta-CCMP	Transcriptome	159	48	48	1kp	[6]
Chlorophyte	Chlorophyceae	Dunaliella_tertiolecta_UTEX_LB	Proteome	179	37	39	1kp	[6]
Chlorophyte	Chlorophyceae	Dunaliella_viridis_dumsii	Transcriptome	171	39	45	1kp	[6]
Chlorophyte	Chlorophyceae	Eudorina_elegans	Transcriptome	144	56	55	1kp	[6]
Chlorophyte	Chlorophyceae	Gonium pectorale	Proteome	182	31	42	https://www.nature.com/articles/ncomms11370	[30]
Chlorophyte	Chlorophyceae	Haematococcus_pluvialis-2_samples_combined	Transcriptome	162	47	46	1kp	[6]
Chlorophyte	Chlorophyceae	Hafniomonas_reticulata	Transcriptome	167	41	47	1kp	[6]
Chlorophyte	Chlorophyceae	Heterochlamydomonas_inaequalis	Transcriptome	152	45	58	1kp	[6]
Chlorophyte	Chlorophyceae	Lobochlamys_segnis	Transcriptome	106	35	114	1kp	[6]
Chlorophyte	Chlorophyceae	Neochlorosarcina_sp	Transcriptome	69	47	139	1kp	[6]
Chlorophyte	Chlorophyceae	Oogamochlamys_gigantea	Transcriptome	128	47	80	1kp	[6]
Chlorophyte	Chlorophyceae	Pandorina_morum	Transcriptome	131	62	62	1kp	[6]
Chlorophyte	Chlorophyceae	Phacotus_lenticularis	Transcriptome	119	43	93	1kp	[6]
Chlorophyte	Chlorophyceae	Pteromonas_angulosa	Transcriptome	87	35	133	1kp	[6]
Chlorophyte	Chlorophyceae	Spermatozopsis_exsultans	Transcriptome	121	52	82	1kp	[6]
Chlorophyte	Chlorophyceae	Spermatozopsis_similis	Transcriptome	61	48	146	1kp	[6]
Chlorophyte	Chlorophyceae	Stephanosphaera_pluvialis	Transcriptome	139	35	81	1kp	[6]
Chlorophyte	Chlorophyceae	Uronema_belkae	Transcriptome	154	44	57	1kp	[6]
Chlorophyte	Chlorophyceae	Volvox carteri	Proteome	225	10	20	http://science.sciencemag.org/content/sci/329/5988/223	[32]
Chlorophyte	Chlorophyceae	Volvox_aureus-2_samples_combined	Transcriptome	133	74	48	1kp	[6]
Chlorophyte	Chlorophyceae	Volvox_globator	Transcriptome	142	48	65	1kp	[6]
Chlorophyte	Chlorophyceae	Oedogonium_cardiacum	Transcriptome	163	40	52	1kp	[6]
Chlorophyte	Chlorophyceae	Oedogonium_foveolatum	Transcriptome	146	50	59	1kp	[6]
Chlorophyte	Chlorophyceae	Ankistrodesmus_sp	Transcriptome	74	61	120	1kp	[6]
Chlorophyte	Chlorophyceae	Chromochloris zofingiensis	Proteome	196	28	31	http://www.pnas.org/content/114/21/E4296	[33]
Chlorophyte	Chlorophyceae	Cylindrocapsa_geminella	Transcriptome	143	46	66	1kp	[6]
Chlorophyte	Chlorophyceae	Golenkinia_longispicula	Transcriptome	176	35	44	1kp	[6]
Chlorophyte	Chlorophyceae	Monoraphidium neglectum	Proteome	125	59	71	https://doi.org/10.1186/1471-2164-14-926	[34]
Chlorophyte	Chlorophyceae	Neochloris_oleoabundans	Transcriptome	185	20	50	1kp	[6]
Chlorophyte	Chlorophyceae	Neochloris_sp	Transcriptome	158	38	59	1kp	[6]
Chlorophyte	Chlorophyceae	Scendesmus obliquus	Proteome	222	9	24	https://doi.org/10.1186/s13068-018-1308-4	[35]
Chlorophyte	Chlorophyceae	Scenedesmus_dimorphus	Transcriptome	145	49	61	1kp	[6]
Chlorophyte	Ulvophyceae	Acrosiphonia_sp	Transcriptome	178	38	39	1kp	[6]
Chlorophyte	Ulvophyceae	Bolbocoleon_piliferum	Transcriptome	146	46	63	1kp	[6]
Chlorophyte	Ulvophyceae	Bryopsis_plumosa	Transcriptome	180	33	42	1kp	[6]
Chlorophyte	Ulvophyceae	Caulerpa lentillifera	Proteome	178	17	60	https://doi.org/10.1093/dnares/dsz002	[36]
Chlorophyte	Ulvophyceae	Cladophora_glomerata	Transcriptome	89	61	105	1kp	[6]
Chlorophyte	Ulvophyceae	Codium_fragile	Transcriptome	174	39	42	1kp	[6]
Chlorophyte	Ulvophyceae	Entocladia_endozoica	Transcriptome	148	31	76	1kp	[6]
Chlorophyte	Ulvophyceae	Halochlorococcum_marinum	Transcriptome	174	25	56	1kp	[6]
Chlorophyte	Ulvophyceae	Helicodictyon_planctonicum	Transcriptome	175	21	59	1kp	[6]
Chlorophyte	Ulvophyceae	Ignatius_tetrasporus	Transcriptome	169	39	47	1kp	[6]
Chlorophyte	Ulvophyceae	Ochlochaete_sp	Transcriptome	169	43	43	1kp	[6]
Chlorophyte	Ulvophyceae	Percursaria_percursa	Transcriptome	149	32	74	1kp	[6]
Chlorophyte	Ulvophyceae	Ulva mutabilis	Proteome	186	28	41	https://doi.org/10.1016/j.cub.2018.08.015	[37]
Streptophyte algae	Mesostigmatophyceae	Mesostigma viride	Proteome	222	17	16	https://www.nature.com/articles/s41477-019-0560-3	[38]
Streptophyte algae	Zygnematophyceae	Spirotaenia sp.	Transcriptome	76	108	71	1kp	[6]
Streptophyte algae	Chlorokybophyceae	Chlorokybus atmophyticus	Proteome	199	28	28	https://www.nature.com/articles/s41477-019-0560-3	[38]
Streptophyte algae	Klebsormidiophyceae	Klebsormidium flaccidum	Proteome	248	4	3	https://www.nature.com/articles/ncomms4978	[39]
Streptophyte algae	Klebsormidiaceae	Interfilum_paradoxum	Transcriptome	231	11	13	1kp	[6]
Streptophyte algae	Klebsormidiaceae	Entransia_fimbriata	Transcriptome	195	29	31	1kp	[6]
Streptophyte algae	Charophyceae	Chara braunii	Proteome	196	23	36	https://doi.org/10.1016/j.cell.2018.06.033	[40]
Streptophyte algae	Charophyceae	Chara vulgaris	Transcriptome	83	43	129	1kp	[6]
Streptophyte algae	Coleochaetaceae	Coleochaete irregularis	Transcriptome	220	17	18	1kp	[6]
Streptophyte algae	Coleochaetaceae	Coleochaete scutata	Transcriptome	181	39	35	1kp	[6]
Streptophyte algae	Zygnematophyceae	Spirogloea muscicola	Proteome	222	7	26	https://doi.org/10.1016/j.cell.2019.10.019	[41]
Streptophyte algae	Zygnemataceae	Cylindrocystis cushleckae	Transcriptome	218	20	17	1kp	[6]
Streptophyte algae	Zygnemataceae	Mougeotia sp.	Transcriptome	185	33	37	1kp	[6]
Streptophyte algae	Zygnemataceae	Spirogyra sp.	Transcriptome	92	43	120	1kp	[6]
Streptophyte algae	Zygnemataceae	Zygnemopsis sp.	Transcriptome	198	31	26	1kp	[6]
Streptophyte algae	Desmidiaceae	Bambusina borreri	Transcriptome	112	81	62	1kp	[6]
Streptophyte algae	Desmidiaceae	Cosmarium granatum	Transcriptome	102	64	89	1kp	[6]
Streptophyte algae	Desmidiaceae	Cosmarium ochthodes ASW	Transcriptome	130	71	54	1kp	[6]
Streptophyte algae	Desmidiaceae	Cosmarium subtumidum	Transcriptome	176	40	39	1kp	[6]
Streptophyte algae	Desmidiaceae	Cosmarium tinctum	Transcriptome	169	49	37	1kp	[6]
Streptophyte algae	Desmidiaceae	Cosmocladium cf. constrictum	Transcriptome	171	44	40	1kp	[6]
Streptophyte algae	Desmidiaceae	Euastrum affine	Transcriptome	104	87	64	1kp	[6]
Streptophyte algae	Desmidiaceae	Micrasterias fimbriata	Transcriptome	152	58	45	1kp	[6]
Streptophyte algae	Desmidiaceae	Onychonema laeve	Transcriptome	160	43	52	1kp	[6]
Streptophyte algae	Desmidiaceae	Phymatodocis nordstedtiana	Transcriptome	171	45	39	1kp	[6]
Streptophyte algae	Desmidiaceae	Staurastrum sebaldi	Transcriptome	134	55	66	1kp	[6]
Streptophyte algae	Desmidiaceae	Staurodesmus convergens	Transcriptome	179	39	37	1kp	[6]
Streptophyte algae	Desmidiaceae	Staurodesmus omearii	Transcriptome	192	34	29	1kp	[6]
Streptophyte algae	Desmidiaceae	Xanthidium antilopaeum	Transcriptome	113	68	74	1kp	[6]
Streptophyte algae	Mesotaeniaceae	Mesotaenium endlicherianum	Proteome	192	35	28	https://doi.org/10.1016/j.cell.2019.10.019	[42]
Streptophyte algae	Mesotaeniaceae	Mesotaenium braunii	Transcriptome	180	45	30	1kp	[6]
Streptophyte algae	Mesotaeniaceae	Mesotaenium caldariorum	Transcriptome	199	29	27	1kp	[6]
Streptophyte algae	Mesotaeniaceae	Mesotaenium kramstae	Transcriptome	202	28	25	1kp	[6]
Streptophyte algae	Mesotaeniaceae	Cylindrocystis brebissonii_M2213	Transcriptome	191	36	28	1kp	[6]
Streptophyte algae	Mesotaeniaceae	Cylindrocystis sp.	Transcriptome	193	30	32	1kp	[6]
Streptophyte algae	Mesotaeniaceae	Netrium digitus	Transcriptome	154	41	60	1kp	[6]
Streptophyte algae	Mesotaeniaceae	Planotaenium ohtanii	Transcriptome	172	36	47	1kp	[6]
Streptophyte algae	Mesotaeniaceae	Roya obtusa	Transcriptome	166	43	46	1kp	[6]
Streptophyte algae	Peniaceae	Penium exiguum	Transcriptome	169	53	33	1kp	[6]
Streptophyte algae	Peniaceae	Penium margaritaceum	Proteome	140	64	51	https://doi.org/10.1016/j.cell.2020.04.019	[6]
Streptophyte algae	Gonatozygaceae	Gonatozygon_kinahanii	Transcriptome	177	41	37	1kp	[43]
Bryophytes	Liverworts	Marchantia polymorpha	Proteome	254	1	0	https://doi.org/10.1016/j.cell.2017.09.030	[44]
Bryophytes	Mosses	Physcomitrella patens	Proteome	255	0	0	http://doi.org/10.1126/science.1150646	[45]
Bryophytes	Mosses	Fontinalis antipyretica	Proteome	242	9	4	https://doi.org/10.46471/gigabyte.8	[46]
Bryophytes	Mosses	Pleurozium schreberi	Proteome	165	54	36	https://www.g3journal.org/content/9/9/2791	[47]
Bryophytes	Hornworts	Anthoceros angustus	Proteome	229	10	16	https://www.nature.com/articles/s41477-019-0588-4	[48]
Bryophytes	Hornworts	Anthoceros agrestis	Proteome	238	8	9	https://www.nature.com/articles/s41477-020-0618-2	[49]
Bryophytes	Hornworts	Anthoceros punctatus	Proteome	236	10	9	https://www.nature.com/articles/s41477-020-0618-2	[49]
Lycophytes	Lycopodiophyta	Selaginella moellendorffii	Proteome	248	4	3	http://doi.org/10.1126/science.1203810	[50]
Ferns	Polypodiophyta	Azolla filiculoides	Proteome	222	16	17	https://www.nature.com/articles/s41477-018-0188-8	[51]
Ferns	Polypodiophyta	Salvinia cucullata	Proteome	225	10	20	https://www.nature.com/articles/s41477-018-0188-8	[51]
Gymnosperms	Acrogymnospermae	Pseudotsuga menziesii	Proteome	231	9	15	https://www.g3journal.org/content/7/9/3157	[52]
Gymnosperms	Acrogymnospermae	Gnetum monatum	Proteome	245	6	4	https://www.nature.com/articles/s41477-017-0097-2	[53]
Angiosperms	Angiosperms	Arabidopsis thaliana	Proteome	254	0	1	https://www.nature.com/articles/35048692	[54]

## Sheet: Viridiplantae_taxon_rich
Group	Group	Species	Data type	BUSCO			Genome paper/project	Supplementary references
				Complete	Fragmented	Missing
Rhodophyte	Cyanidiophyceae	Galdieria sulphuraria	Proteome	199	20	36	http://science.sciencemag.org/content/sci/339/6124/1207	[3]
Rhodophyte	Porphyridiophyceae	Porphyridium purpureum	Proteome	180	22	53	https://www.nature.com/articles/ncomms2931	[7]
Rhodophyte	Florideophyceae	Gracilariopsis chorda	Proteome	206	13	36	https://doi.org/10.1093/molbev/msy081	[11]
Chlorophyte	Prasinodermophyceae	Prasinoderma coloniale	Proteome	217	13	25	https://doi.org/10.1038/s41559-020-1221-7	[13]
Chlorophyte	Palmophyllophyceae	coccoid-prasinophyte	Transcriptome	102	61	92	1kp	[6]
Chlorophyte	Palmophyllophyceae	Prasinococcus_capsulatus	Transcriptome	168	36	51	1kp	[6]
Chlorophyte	Pycnococcaceae	Pseudoscourfieldia_marina	Transcriptome	140	27	88	1kp	[6]
Chlorophyte	Pycnococcaceae	Pycnococcus_provasolii	Transcriptome	131	38	86	1kp	[6]
Chlorophyte	Pyramimonadophyceae	Pyramimonas_parkeae	Transcriptome	150	55	50	1kp	[6]
Chlorophyte	Pyramimonadophyceae	Cymbomonas_sp	Transcriptome	101	62	92	1kp	[6]
Chlorophyte	Mamiellophyceae	Bathycoccus prasinos	Proteome	192	20	43	https://doi.org/10.1186/gb-2012-13-8-r74	[14]
Chlorophyte	Mamiellophyceae	Ostreococcus lucimarinus	Proteome	199	17	39	https://www.pnas.org/content/104/18/7705	[15]
Chlorophyte	Mamiellophyceae	Ostreococcus tauri	Proteome	197	20	38	http://www.pnas.org/content/103/31/11647	[16]
Chlorophyte	Mamiellophyceae	Ostreococcus tauri RCC4221	Proteome	205	15	35	1kp	[6]
Chlorophyte	Mamiellophyceae	Micromonas pusilla CCMP1545	Proteome	205	14	36	https://www.science.org/doi/10.1126/science.1167222	[6]
Chlorophyte	Mamiellophyceae	Micromonas pusilla RCC299	Proteome	225	8	22	http://science.sciencemag.org/content/sci/324/5924/268	[17]
Chlorophyte	Mamiellophyceae	Monomastix_opisthostigma	Transcriptome	144	40	71	1kp	[6]
Chlorophyte	Mamiellophyceae	Mantoniella_squamata	Transcriptome	88	46	121	1kp	[6]
Chlorophyte	Mamiellophyceae	Dolichomastix_tenuilepis	Transcriptome	149	42	64	1kp	[6]
Chlorophyte	Nephroselmiphyceae	Nephroselmis_pyriformis	Transcriptome	144	49	62	1kp	[6]
Chlorophyte	Nephroselmiphyceae	Nephroselmis_olivacea	Transcriptome	206	27	22	1kp	[6]
Chlorophyte	Picocystophyceae	Picocystis_salinarum	Transcriptome	158	16	81	1kp	[6]
Chlorophyte	Chloropicophyceae	Chloropicon primus	Proteome	229	10	16	https://doi.org/10.1038/s41467-019-12014-x	[18]
Chlorophyte	Chlorodendrophyceae	Scherffelia_dubia	Transcriptome	171	37	47	1kp	[6]
Chlorophyte	Chlorodendrophyceae	Tetraselmis_cordiformis	Transcriptome	195	29	31	1kp	[6]
Chlorophyte	Chlorodendrophyceae	Tetraselmis striata	Proteome	225	10	20	https://journals.asm.org/doi/10.1128/MRA.00780-19	[6]
Chlorophyte	Chlorodendrophyceae	Tetraselmis_chui	Transcriptome	150	46	59	1kp	[6]
Chlorophyte	Pedinophyceae	Scourfieldia_sp	Transcriptome	93	50	112	1kp	[6]
Chlorophyte	Pedinophyceae	Pedinomonas_tuberculata	Transcriptome	156	43	56	1kp	[6]
Chlorophyte	Pedinophyceae	Pedinomonas_minor	Transcriptome	78	42	135	1kp	[6]
Chlorophyte	Trebouxiophyceae	Asterochloris glomerata	Proteome	216	24	15	https://doi.org/10.1186/s12864-019-5629-x	[19]
Chlorophyte	Trebouxiophyceae	Auxenochlorella_protethecoides	Proteome				https://bmcgenomics.biomedcentral.com/articles/10.1186/1471-2164-15-582	[20]
Chlorophyte	Trebouxiophyceae	Botryococcus braunii	Proteome	171	46	38	https://mra.asm.org/content/5/16/e00215-17	[21]
Chlorophyte	Trebouxiophyceae	Botryococcus_sudeticus	Transcriptome	182	35	38	1kp	[6]
Chlorophyte	Trebouxiophyceae	Botryococcus_terribilis	Transcriptome	173	36	46	1kp	[6]
Chlorophyte	Trebouxiophyceae	Chlorella sp A99	Proteome	204	23	28		[6]
Chlorophyte	Trebouxiophyceae	Chlorella sorokiniana	Proteome	231	8	16	https://onlinelibrary.wiley.com/doi/full/10.1111/tpj.13789	[22]
Chlorophyte	Trebouxiophyceae	Chlorella_minutissima	Transcriptome	68	61	126	1kp	[6]
Chlorophyte	Trebouxiophyceae	Chlorella_variabilis	Proteome				https://academic.oup.com/plcell/article/22/9/2943/6096102	[6]
Chlorophyte	Trebouxiophyceae	Coccomyxa subellipsoidea	Proteome	228	10	17	https://www.ncbi.nlm.nih.gov/pmc/articles/PMC3446292/pdf/gb-2012-13-5-r39	[23]
Chlorophyte	Trebouxiophyceae	Coccomyxa_pringsheimii	Transcriptome	179	25	51	1kp	[6]
Chlorophyte	Trebouxiophyceae	Eremosphaera_viridis	Transcriptome	114	60	81	1kp	[6]
Chlorophyte	Trebouxiophyceae	Geminella_sp	Transcriptome	108	58	89	1kp	[6]
Chlorophyte	Trebouxiophyceae	Helicosporidium sp.	Proteome	99	62	94	https://journals.plos.org/plosgenetics/article?id=10.1371/journal.pgen.1004355	[24]
Chlorophyte	Trebouxiophyceae	Leptosira_obovata	Transcriptome	167	32	56	1kp	[6]
Chlorophyte	Trebouxiophyceae	Micractinium conductrix	Proteome	227	12	16	https://onlinelibrary.wiley.com/doi/full/10.1111/tpj.13789	[25]
Chlorophyte	Trebouxiophyceae	Microthamnion_kuetzingianum-2_samples_combined	Transcriptome	164	49	42	1kp	[6]
Chlorophyte	Trebouxiophyceae	Nannochloris_atomus	Transcriptome	114	61	80	1kp	[6]
Chlorophyte	Trebouxiophyceae	Parachlorella_kessleri	Transcriptome	156	42	57	1kp	[6]
Chlorophyte	Trebouxiophyceae	Picochlorum renovo	Proteome	132	59	64	https://www.nature.com/articles/s42003-019-0620-2	[6]
Chlorophyte	Trebouxiophyceae	Picochlorum sp.	Proteome	219	12	24	https://onlinelibrary.wiley.com/doi/abs/10.1111/1462-2920.12541	[26]
Chlorophyte	Trebouxiophyceae	Picochlorum_atomus	Transcriptome	150	13	92	1kp	[6]
Chlorophyte	Trebouxiophyceae	Picochlorum_soloecismus	Proteome				https://journals.asm.org/doi/10.1128/genomeA.01498-17	[6]
Chlorophyte	Trebouxiophyceae	Prasiola_crispa	Transcriptome	182	34	39	1kp	[6]
Chlorophyte	Trebouxiophyceae	Prototheca_wickerhamii	Transcriptome	144	52	59	1kp	[6]
Chlorophyte	Trebouxiophyceae	Stichococcus_bacillaris	Transcriptome	88	62	105	1kp	[6]
Chlorophyte	Trebouxiophyceae	Trebouxia_arboricola	Transcriptome	195	17	43	1kp	[6]
Chlorophyte	Chlorophyceae	Chaetopeltis_orbicularis	Transcriptome	182	33	40	1kp	[6]
Chlorophyte	Chlorophyceae	Planophila_laetevirens	Transcriptome	70	63	122	1kp	[6]
Chlorophyte	Chlorophyceae	Planophila_terrestris	Transcriptome	141	38	76	1kp	[6]
Chlorophyte	Chlorophyceae	Aphanochaete_repens	Transcriptome	190	39	26	1kp	[6]
Chlorophyte	Chlorophyceae	Fritschiella_tuberosa	Transcriptome	162	46	47	1kp	[6]
Chlorophyte	Chlorophyceae	Stigeoclonium_helveticum	Transcriptome	114	65	76	1kp	[6]
Chlorophyte	Chlorophyceae	Asteromonas_gracilis-2_samples_combined	Transcriptome	156	50	49	1kp	[6]
Chlorophyte	Chlorophyceae	Brachiomonas_submarina	Transcriptome	168	47	40	1kp	[6]
Chlorophyte	Chlorophyceae	Carteria_crucifera	Transcriptome	137	49	69	1kp	[6]
Chlorophyte	Chlorophyceae	Carteria_obtusa	Transcriptome	134	37	84	1kp	[6]
Chlorophyte	Chlorophyceae	Chlamydomonas eustigma	Proteome	232	9	14	https://doi.org/10.1073/pnas.1707072114	[27]
Chlorophyte	Chlorophyceae	Chlamydomonas reinhardtii	Proteome	233	11	11	https://science.sciencemag.org/content/318/5848/245	[28]
Chlorophyte	Chlorophyceae	Chlamydomonas_bilatus-2_samples_combined	Transcriptome	142	44	69	1kp	[6]
Chlorophyte	Chlorophyceae	Chlamydomonas_cribrum	Transcriptome	52	34	169	1kp	[6]
Chlorophyte	Chlorophyceae	Chlamydomonas_moewusii	Transcriptome	89	41	125	1kp	[6]
Chlorophyte	Chlorophyceae	Chlamydomonas_noctigama	Transcriptome	118	42	95	1kp	[6]
Chlorophyte	Chlorophyceae	Chlamydomonas_sp.-2_samples_combined	Transcriptome	167	37	51	1kp	[6]
Chlorophyte	Chlorophyceae	Chlamydomonas_sp.-M2762	Transcriptome	97	37	121	1kp	[6]
Chlorophyte	Chlorophyceae	Chlorococcum_microstigmaticum	Transcriptome	123	59	73	1kp	[6]
Chlorophyte	Chlorophyceae	Chloromonas_oogama	Transcriptome	56	45	154	1kp	[6]
Chlorophyte	Chlorophyceae	Chloromonas_reticulata-2_samples_combined	Transcriptome	130	55	70	1kp	[6]
Chlorophyte	Chlorophyceae	Chloromonas_rosae	Transcriptome	163	44	48	1kp	[6]
Chlorophyte	Chlorophyceae	Chloromonas_subdivisa	Transcriptome	101	72	82	1kp	[6]
Chlorophyte	Chlorophyceae	Chloromonas_tughillensis	Transcriptome	136	60	59	1kp	[6]
Chlorophyte	Chlorophyceae	Chlorosarcinopsis_halophila	Transcriptome	138	39	78	1kp	[6]
Chlorophyte	Chlorophyceae	Dunaliella salina	Proteome	158	51	46	https://mra.asm.org/content/5/43/e01105-17	[29]
Chlorophyte	Chlorophyceae	Dunaliella_spp.-3_samples_combined	Transcriptome	177	44	34	1kp	[6]
Chlorophyte	Chlorophyceae	Dunaliella_tertiolecta-CCMP	Transcriptome	159	48	48	1kp	[6]
Chlorophyte	Chlorophyceae	Dunaliella_tertiolecta_UTEX_LB	Transcriptome	179	37	39	1kp	[6]
Chlorophyte	Chlorophyceae	Dunaliella_viridis_dumsii	Transcriptome	171	39	45	1kp	[6]
Chlorophyte	Chlorophyceae	Eudorina_elegans	Transcriptome	144	56	55	1kp	[6]
Chlorophyte	Chlorophyceae	Gonium pectorale	Proteome	182	31	42	https://www.nature.com/articles/ncomms11370	[30]
Chlorophyte	Chlorophyceae	Haematococcus_pluvialis-2_samples_combined	Transcriptome	162	47	46	1kp	[6]
Chlorophyte	Chlorophyceae	Hafniomonas_reticulata	Transcriptome	167	41	47	1kp	[6]
Chlorophyte	Chlorophyceae	Heterochlamydomonas_inaequalis	Transcriptome	152	45	58	1kp	[6]
Chlorophyte	Chlorophyceae	Lobochlamys_segnis	Transcriptome	106	35	114	1kp	[6]
Chlorophyte	Chlorophyceae	Lobomonas_rostrata	Transcriptome	117	51	87	1kp	[6]
Chlorophyte	Chlorophyceae	Neochlorosarcina_sp	Transcriptome	69	47	139	1kp	[6]
Chlorophyte	Chlorophyceae	Oogamochlamys_gigantea	Transcriptome	128	47	80	1kp	[6]
Chlorophyte	Chlorophyceae	Pandorina_morum	Transcriptome	131	62	62	1kp	[6]
Chlorophyte	Chlorophyceae	Phacotus_lenticularis	Transcriptome	119	43	93	1kp	[6]
Chlorophyte	Chlorophyceae	Pteromonas_angulosa	Transcriptome	87	35	133	1kp	[6]
Chlorophyte	Chlorophyceae	Pteromonas_sp	Transcriptome	74	38	143	1kp	[6]
Chlorophyte	Chlorophyceae	Spermatozopsis_exsultans	Transcriptome	121	52	82	1kp	[6]
Chlorophyte	Chlorophyceae	Spermatozopsis_similis	Transcriptome	61	48	146	1kp	[6]
Chlorophyte	Chlorophyceae	Stephanosphaera_pluvialis	Transcriptome	139	35	81	1kp	[6]
Chlorophyte	Chlorophyceae	Tetrabaena socialis	Proteome	87	63	105	https://doi.org/10.1093/molbev/msx332	[31]
Chlorophyte	Chlorophyceae	Uronema_belkae	Transcriptome	154	44	57	1kp	[6]
Chlorophyte	Chlorophyceae	Vitreochlamys_sp	Transcriptome	127	44	84	1kp	[6]
Chlorophyte	Chlorophyceae	Volvox carteri	Proteome	225	10	20	http://science.sciencemag.org/content/sci/329/5988/223	[32]
Chlorophyte	Chlorophyceae	Volvox_aureus-2_samples_combined	Transcriptome	133	74	48	1kp	[6]
Chlorophyte	Chlorophyceae	Volvox_globator	Transcriptome	142	48	65	1kp	[6]
Chlorophyte	Chlorophyceae	Oedogonium_cardiacum	Transcriptome	163	40	52	1kp	[6]
Chlorophyte	Chlorophyceae	Oedogonium_foveolatum	Transcriptome	146	50	59	1kp	[6]
Chlorophyte	Chlorophyceae	Ankistrodesmus_sp	Transcriptome	74	61	120	1kp	[6]
Chlorophyte	Chlorophyceae	Chromochloris zofingiensis	Proteome	196	28	31	http://www.pnas.org/content/114/21/E4296	[33]
Chlorophyte	Chlorophyceae	Cylindrocapsa_geminella	Transcriptome	143	46	66	1kp	[6]
Chlorophyte	Chlorophyceae	Golenkinia_longispicula	Transcriptome	176	35	44	1kp	[6]
Chlorophyte	Chlorophyceae	Microspora_cf._tumidula	Transcriptome	119	53	83	1kp	[6]
Chlorophyte	Chlorophyceae	Monoraphidium neglectum	Proteome	125	59	71	https://doi.org/10.1186/1471-2164-14-926	[34]
Chlorophyte	Chlorophyceae	Neochloris_oleoabundans	Transcriptome	185	20	50	1kp	[6]
Chlorophyte	Chlorophyceae	Neochloris_sp	Transcriptome	158	38	59	1kp	[6]
Chlorophyte	Chlorophyceae	Pediastrum_duplex-3_samples_combined	Transcriptome	88	72	95	1kp	[6]
Chlorophyte	Chlorophyceae	Scendesmus obliquus	Proteome	222	9	24	https://doi.org/10.1186/s13068-018-1308-4	[35]
Chlorophyte	Chlorophyceae	Scenedesmus_dimorphus	Transcriptome	145	49	61	1kp	[6]
Chlorophyte	Ulvophyceae	Acrosiphonia_sp	Transcriptome	178	38	39	1kp	[6]
Chlorophyte	Ulvophyceae	Blastophysa_cf._rhizopus	Transcriptome	83	76	96	1kp	[6]
Chlorophyte	Ulvophyceae	Bolbocoleon_piliferum	Transcriptome	146	46	63	1kp	[6]
Chlorophyte	Ulvophyceae	Bryopsis_plumosa	Transcriptome	180	33	42	1kp	[6]
Chlorophyte	Ulvophyceae	Caulerpa lentillifera	Proteome	178	17	60	https://doi.org/10.1093/dnares/dsz002	[36]
Chlorophyte	Ulvophyceae	Cephaleuros_virescens	Transcriptome	46	84	125	1kp	[6]
Chlorophyte	Ulvophyceae	Cladophora_glomerata	Transcriptome	89	61	105	1kp	[6]
Chlorophyte	Ulvophyceae	Codium_fragile	Transcriptome	174	39	42	1kp	[6]
Chlorophyte	Ulvophyceae	Entocladia_endozoica	Transcriptome	148	31	76	1kp	[6]
Chlorophyte	Ulvophyceae	Halochlorococcum_marinum	Transcriptome	174	25	56	1kp	[6]
Chlorophyte	Ulvophyceae	Helicodictyon_planctonicum	Transcriptome	175	21	59	1kp	[6]
Chlorophyte	Ulvophyceae	Ignatius_tetrasporus	Transcriptome	169	39	47	1kp	[6]
Chlorophyte	Ulvophyceae	Ochlochaete_sp	Transcriptome	169	43	43	1kp	[6]
Chlorophyte	Ulvophyceae	Oltmannsiellopsis_viridis-2_samples_combined	Transcriptome	100	50	105	1kp	[6]
Chlorophyte	Ulvophyceae	Percursaria_percursa	Transcriptome	149	32	74	1kp	[6]
Chlorophyte	Ulvophyceae	Trentepohlia_annulata	Transcriptome	56	80	119	1kp	[6]
Chlorophyte	Ulvophyceae	Ulva mutabilis	Proteome	186	28	41	https://doi.org/10.1016/j.cub.2018.08.015	[37]
Streptophyte algae	Mesostigmatophyceae	Mesostigma viride	Proteome	222	17	16	https://www.nature.com/articles/s41477-019-0560-3	[38]
Streptophyte algae	Zygnematophyceae	Spirotaenia minuta	Transcriptome	117	48	90	1kp	[6]
Streptophyte algae	Zygnematophyceae	Spirotaenia sp.	Transcriptome	76	108	71	1kp	[6]
Streptophyte algae	Chlorokybophyceae	Chlorokybus atmophyticus	Proteome	199	28	28	https://www.nature.com/articles/s41477-019-0560-3	[38]
Streptophyte algae	Klebsormidiophyceae	Klebsormidium flaccidum	Proteome	248	4	3	https://www.nature.com/articles/ncomms4978	[39]
Streptophyte algae	Klebsormidiaceae	Interfilum_paradoxum	Transcriptome	231	11	13	1kp	[6]
Streptophyte algae	Klebsormidiaceae	Klebsormidium subtile	Transcriptome	136	26	93	1kp	[6]
Streptophyte algae	Klebsormidiaceae	Entransia_fimbriata	Transcriptome	195	29	31	1kp	[6]
Streptophyte algae	Charophyceae	Chara braunii	Proteome	196	23	36	https://doi.org/10.1016/j.cell.2018.06.033	[40]
Streptophyte algae	Charophyceae	Chara vulgaris	Transcriptome	83	43	129	1kp	[6]
Streptophyte algae	Coleochaetaceae	Coleochaete irregularis	Transcriptome	220	17	18	1kp	[6]
Streptophyte algae	Coleochaetaceae	Coleochaete scutata	Transcriptome	181	39	35	1kp	[6]
Streptophyte algae	Chaetosphaeridiaceae	Chaetosphaeridium globosum	Transcriptome	131	46	78	1kp	[6]
Streptophyte algae	Zygnematophyceae	Spirogloea muscicola	Proteome	222	7	26	https://doi.org/10.1016/j.cell.2019.10.019	[41]
Streptophyte algae	Zygnemataceae	Cylindrocystis cushleckae	Transcriptome	218	20	17	1kp	[6]
Streptophyte algae	Zygnemataceae	Mougeotia sp.	Transcriptome	185	33	37	1kp	[6]
Streptophyte algae	Zygnemataceae	Spirogyra sp.	Transcriptome	92	43	120	1kp	[6]
Streptophyte algae	Zygnemataceae	Zygnema sp.	Transcriptome	94	71	90	1kp	[6]
Streptophyte algae	Zygnemataceae	Zygnemopsis sp.	Transcriptome	198	31	26	1kp	[6]
Streptophyte algae	Closteriaceae	Closterium lunula	Transcriptome	61	81	113	1kp	[6]
Streptophyte algae	Desmidiaceae	Desmidium aptogonum	Transcriptome	104	71	80	1kp	[6]
Streptophyte algae	Desmidiaceae	Bambusina borreri	Transcriptome	112	81	62	1kp	[6]
Streptophyte algae	Desmidiaceae	Cosmarium granatum	Transcriptome	102	64	89	1kp	[6]
Streptophyte algae	Desmidiaceae	Cosmarium ochthodes ASW	Transcriptome	130	71	54	1kp	[6]
Streptophyte algae	Desmidiaceae	Cosmarium subtumidum	Transcriptome	176	40	39	1kp	[6]
Streptophyte algae	Desmidiaceae	Cosmarium tinctum	Transcriptome	169	49	37	1kp	[6]
Streptophyte algae	Desmidiaceae	Cosmocladium cf. constrictum	Transcriptome	171	44	40	1kp	[6]
Streptophyte algae	Desmidiaceae	Euastrum affine	Transcriptome	104	87	64	1kp	[6]
Streptophyte algae	Desmidiaceae	Micrasterias fimbriata	Transcriptome	152	58	45	1kp	[6]
Streptophyte algae	Desmidiaceae	Onychonema laeve	Transcriptome	160	43	52	1kp	[6]
Streptophyte algae	Desmidiaceae	Phymatodocis nordstedtiana	Transcriptome	171	45	39	1kp	[6]
Streptophyte algae	Desmidiaceae	Pleurotaenium trabecula	Transcriptome	117	61	77	1kp	[6]
Streptophyte algae	Desmidiaceae	Staurastrum sebaldi	Transcriptome	134	55	66	1kp	[6]
Streptophyte algae	Desmidiaceae	Staurodesmus convergens	Transcriptome	179	39	37	1kp	[6]
Streptophyte algae	Desmidiaceae	Staurodesmus omearii	Transcriptome	192	34	29	1kp	[6]
Streptophyte algae	Desmidiaceae	Xanthidium antilopaeum	Transcriptome	113	68	74	1kp	[6]
Streptophyte algae	Mesotaeniaceae	Mesotaenium endlicherianum	Proteome	192	35	28	https://doi.org/10.1016/j.cell.2019.10.019	[42]
Streptophyte algae	Mesotaeniaceae	Mesotaenium braunii	Transcriptome	180	45	30	1kp	[6]
Streptophyte algae	Mesotaeniaceae	Mesotaenium caldariorum	Transcriptome	199	29	27	1kp	[6]
Streptophyte algae	Mesotaeniaceae	Mesotaenium kramstae	Transcriptome	202	28	25	1kp	[6]
Streptophyte algae	Mesotaeniaceae	Cylindrocystis brebissonii_M2213	Transcriptome	191	36	28	1kp	[6]
Streptophyte algae	Mesotaeniaceae	Cylindrocystis sp.	Transcriptome	193	30	32	1kp	[6]
Streptophyte algae	Mesotaeniaceae	Netrium digitus	Transcriptome	154	41	60	1kp	[6]
Streptophyte algae	Mesotaeniaceae	Nucleotaenium eifelense	Transcriptome	68	61	126	1kp	[6]
Streptophyte algae	Mesotaeniaceae	Planotaenium ohtanii	Transcriptome	172	36	47	1kp	[6]
Streptophyte algae	Mesotaeniaceae	Roya obtusa	Transcriptome	166	43	46	1kp	[6]
Streptophyte algae	Peniaceae	Penium exiguum	Transcriptome	169	53	33	1kp	[6]
Streptophyte algae	Peniaceae	Penium margaritaceum	Proteome	140	64	51	https://doi.org/10.1016/j.cell.2020.04.019	[6]
Streptophyte algae	Gonatozygaceae	Gonatozygon_kinahanii	Transcriptome	177	41	37	1kp	[43]
Bryophytes	Liverworts	Marchantia polymorpha	Proteome	254	1	0	https://doi.org/10.1016/j.cell.2017.09.030	[44]
Bryophytes	Mosses	Physcomitrella patens	Proteome	255	0	0	http://doi.org/10.1126/science.1150646	[45]
Bryophytes	Mosses	Fontinalis antipyretica	Proteome	242	9	4	https://doi.org/10.46471/gigabyte.8	[46]
Bryophytes	Mosses	Pleurozium schreberi	Proteome	165	54	36	https://www.g3journal.org/content/9/9/2791	[47]
Bryophytes	Hornworts	Anthoceros angustus	Proteome	229	10	16	https://www.nature.com/articles/s41477-019-0588-4	[48]
Bryophytes	Hornworts	Anthoceros agrestis	Proteome	238	8	9	https://www.nature.com/articles/s41477-020-0618-2	[49]
Bryophytes	Hornworts	Anthoceros punctatus	Proteome	236	10	9	https://www.nature.com/articles/s41477-020-0618-2	[49]
Lycophytes	Lycopodiophyta	Selaginella moellendorffii	Proteome	248	4	3	http://doi.org/10.1126/science.1203810	[50]
Ferns	Polypodiophyta	Azolla filiculoides	Proteome	222	16	17	https://www.nature.com/articles/s41477-018-0188-8	[51]
Ferns	Polypodiophyta	Salvinia cucullata	Proteome	225	10	20	https://www.nature.com/articles/s41477-018-0188-8	[51]
Gymnosperms	Acrogymnospermae	Pseudotsuga menziesii	Proteome	231	9	15	https://www.g3journal.org/content/7/9/3157	[52]
Gymnosperms	Acrogymnospermae	Gnetum monatum	Proteome	245	6	4	https://www.nature.com/articles/s41477-017-0097-2	[53]
Angiosperms	Angiosperms	Arabidopsis thaliana	Proteome	254	0	1	https://www.nature.com/articles/35048692	[54]

## Sheet: Streptophyte_data_rich
Group	Group	Species	Data type	BUSCO			Genome paper/project	Supplementary references
				Complete	Fragmented	Missing
Chlorophyte	Mamiellophyceae	Micromonas pusilla RCC299	Proteome	225	8	22	http://science.sciencemag.org/content/sci/324/5924/268	[17]
Chlorophyte	Chloropicophyceae	Chloropicon primus	Proteome	229	10	16	https://doi.org/10.1038/s41467-019-12014-x	[18]
Chlorophyte	Trebouxiophyceae	Asterochloris glomerata	Proteome	216	24	15	https://doi.org/10.1186/s12864-019-5629-x	[19]
Chlorophyte	Chlorophyceae	Volvox carteri	Proteome	225	10	20	http://science.sciencemag.org/content/sci/329/5988/223	[32]
Chlorophyte	Ulvophyceae	Ulva mutabilis	Proteome	186	28	41	https://doi.org/10.1016/j.cub.2018.08.015	[37]
Streptophyte algae	Mesostigmatophyceae	Mesostigma viride	Proteome	222	17	16	https://www.nature.com/articles/s41477-019-0560-3	[38]
Streptophyte algae	Zygnematophyceae	Spirotaenia sp.	Transcriptome	76	108	71	1kp	[6]
Streptophyte algae	Chlorokybophyceae	Chlorokybus atmophyticus	Proteome	199	28	28	https://www.nature.com/articles/s41477-019-0560-3	[38]
Streptophyte algae	Klebsormidiophyceae	Klebsormidium flaccidum	Proteome	248	4	3	https://www.nature.com/articles/ncomms4978	[39]
Streptophyte algae	Klebsormidiaceae	Interfilum_paradoxum	Transcriptome	231	11	13	1kp	[6]
Streptophyte algae	Klebsormidiaceae	Entransia_fimbriata	Transcriptome	195	29	31	1kp	[6]
Streptophyte algae	Charophyceae	Chara braunii	Proteome	196	23	36	https://doi.org/10.1016/j.cell.2018.06.033	[40]
Streptophyte algae	Charophyceae	Chara vulgaris	Transcriptome	83	43	129	1kp	[6]
Streptophyte algae	Coleochaetaceae	Coleochaete irregularis	Transcriptome	220	17	18	1kp	[6]
Streptophyte algae	Coleochaetaceae	Coleochaete scutata	Transcriptome	181	39	35	1kp	[6]
Streptophyte algae	Zygnematophyceae	Spirogloea muscicola	Proteome	222	7	26	https://doi.org/10.1016/j.cell.2019.10.019	[41]
Streptophyte algae	Zygnemataceae	Cylindrocystis cushleckae	Transcriptome	218	20	17	1kp	[6]
Streptophyte algae	Zygnemataceae	Mougeotia sp.	Transcriptome	185	33	37	1kp	[6]
Streptophyte algae	Zygnemataceae	Spirogyra sp.	Transcriptome	92	43	120	1kp	[6]
Streptophyte algae	Zygnemataceae	Zygnemopsis sp.	Transcriptome	198	31	26	1kp	[6]
Streptophyte algae	Desmidiaceae	Bambusina borreri	Transcriptome	112	81	62	1kp	[6]
Streptophyte algae	Desmidiaceae	Cosmarium granatum	Transcriptome	102	64	89	1kp	[6]
Streptophyte algae	Desmidiaceae	Cosmarium ochthodes ASW	Transcriptome	130	71	54	1kp	[6]
Streptophyte algae	Desmidiaceae	Cosmarium subtumidum	Transcriptome	176	40	39	1kp	[6]
Streptophyte algae	Desmidiaceae	Cosmarium tinctum	Transcriptome	169	49	37	1kp	[6]
Streptophyte algae	Desmidiaceae	Cosmocladium cf. constrictum	Transcriptome	171	44	40	1kp	[6]
Streptophyte algae	Desmidiaceae	Euastrum affine	Transcriptome	104	87	64	1kp	[6]
Streptophyte algae	Desmidiaceae	Micrasterias fimbriata	Transcriptome	152	58	45	1kp	[6]
Streptophyte algae	Desmidiaceae	Onychonema laeve	Transcriptome	160	43	52	1kp	[6]
Streptophyte algae	Desmidiaceae	Phymatodocis nordstedtiana	Transcriptome	171	45	39	1kp	[6]
Streptophyte algae	Desmidiaceae	Staurastrum sebaldi	Transcriptome	134	55	66	1kp	[6]
Streptophyte algae	Desmidiaceae	Staurodesmus convergens	Transcriptome	179	39	37	1kp	[6]
Streptophyte algae	Desmidiaceae	Staurodesmus omearii	Transcriptome	192	34	29	1kp	[6]
Streptophyte algae	Desmidiaceae	Xanthidium antilopaeum	Transcriptome	113	68	74	1kp	[6]
Streptophyte algae	Mesotaeniaceae	Mesotaenium endlicherianum	Proteome	192	35	28	https://doi.org/10.1016/j.cell.2019.10.019	[42]
Streptophyte algae	Mesotaeniaceae	Mesotaenium braunii	Transcriptome	180	45	30	1kp	[6]
Streptophyte algae	Mesotaeniaceae	Mesotaenium caldariorum	Transcriptome	199	29	27	1kp	[6]
Streptophyte algae	Mesotaeniaceae	Mesotaenium kramstae	Transcriptome	202	28	25	1kp	[6]
Streptophyte algae	Mesotaeniaceae	Cylindrocystis brebissonii_M2213	Transcriptome	191	36	28	1kp	[6]
Streptophyte algae	Mesotaeniaceae	Cylindrocystis sp.	Transcriptome	193	30	32	1kp	[6]
Streptophyte algae	Mesotaeniaceae	Netrium digitus	Transcriptome	154	41	60	1kp	[6]
Streptophyte algae	Mesotaeniaceae	Planotaenium ohtanii	Transcriptome	172	36	47	1kp	[6]
Streptophyte algae	Mesotaeniaceae	Roya obtusa	Transcriptome	166	43	46	1kp	[6]
Streptophyte algae	Peniaceae	Penium exiguum	Transcriptome	169	53	33	1kp	[6]
Streptophyte algae	Peniaceae	Penium margaritaceum	Proteome	140	64	51	https://doi.org/10.1016/j.cell.2020.04.019	[6]
Streptophyte algae	Gonatozygaceae	Gonatozygon_kinahanii	Transcriptome	177	41	37	1kp	[43]
Bryophytes	Liverworts	Marchantia polymorpha	Proteome	254	1	0	https://doi.org/10.1016/j.cell.2017.09.030	[44]
Bryophytes	Mosses	Physcomitrella patens	Proteome	255	0	0	http://doi.org/10.1126/science.1150646	[45]
Bryophytes	Mosses	Fontinalis antipyretica	Proteome	242	9	4	https://doi.org/10.46471/gigabyte.8	[46]
Bryophytes	Mosses	Pleurozium schreberi	Proteome	165	54	36	https://www.g3journal.org/content/9/9/2791	[47]
Bryophytes	Hornworts	Anthoceros angustus	Proteome	229	10	16	https://www.nature.com/articles/s41477-019-0588-4	[48]
Bryophytes	Hornworts	Anthoceros agrestis	Proteome	238	8	9	https://www.nature.com/articles/s41477-020-0618-2	[49]
Bryophytes	Hornworts	Anthoceros punctatus	Proteome	236	10	9	https://www.nature.com/articles/s41477-020-0618-2	[49]
Lycophytes	Lycopodiophyta	Selaginella moellendorffii	Proteome	248	4	3	http://doi.org/10.1126/science.1203810	[50]
Ferns	Polypodiophyta	Azolla filiculoides	Proteome	222	16	17	https://www.nature.com/articles/s41477-018-0188-8	[51]
Ferns	Polypodiophyta	Salvinia cucullata	Proteome	225	10	20	https://www.nature.com/articles/s41477-018-0188-8	[51]
Gymnosperms	Acrogymnospermae	Pseudotsuga menziesii	Proteome	231	9	15	https://www.g3journal.org/content/7/9/3157	[52]
Gymnosperms	Acrogymnospermae	Gnetum monatum	Proteome	245	6	4	https://www.nature.com/articles/s41477-017-0097-2	[53]
Angiosperms	Angiosperms	Arabidopsis thaliana	Proteome	254	0	1	https://www.nature.com/articles/35048692	[54]

## Sheet: Streptophyte_taxon_rich
Group	Group	Species	Data type	BUSCO			Genome paper/project	Supplementary references
				Complete	Fragmented	Missing
Chlorophyte	Mamiellophyceae	Micromonas pusilla RCC299	Proteome	225	8	22	http://science.sciencemag.org/content/sci/324/5924/268	[17]
Chlorophyte	Chloropicophyceae	Chloropicon primus	Proteome	229	10	16	https://doi.org/10.1038/s41467-019-12014-x	[18]
Chlorophyte	Trebouxiophyceae	Asterochloris glomerata	Proteome	216	24	15	https://doi.org/10.1186/s12864-019-5629-x	[19]
Chlorophyte	Chlorophyceae	Volvox carteri	Proteome	225	10	20	http://science.sciencemag.org/content/sci/329/5988/223	[32]
Chlorophyte	Ulvophyceae	Ulva mutabilis	Proteome	186	28	41	https://doi.org/10.1016/j.cub.2018.08.015	[37]
Streptophyte algae	Mesostigmatophyceae	Mesostigma viride	Proteome	222	17	16	https://www.nature.com/articles/s41477-019-0560-3	[38]
Streptophyte algae	Zygnematophyceae	Spirotaenia minuta	Transcriptome	117	48	90	1kp	[6]
Streptophyte algae	Zygnematophyceae	Spirotaenia sp.	Transcriptome	76	108	71	1kp	[6]
Streptophyte algae	Chlorokybophyceae	Chlorokybus atmophyticus	Proteome	199	28	28	https://www.nature.com/articles/s41477-019-0560-3	[38]
Streptophyte algae	Klebsormidiophyceae	Klebsormidium flaccidum	Proteome	248	4	3	https://www.nature.com/articles/ncomms4978	[39]
Streptophyte algae	Klebsormidiaceae	Interfilum_paradoxum	Transcriptome	231	11	13	1kp	[6]
Streptophyte algae	Klebsormidiaceae	Klebsormidium subtile	Transcriptome	136	26	93	1kp	[6]
Streptophyte algae	Klebsormidiaceae	Entransia_fimbriata	Transcriptome	195	29	31	1kp	[6]
Streptophyte algae	Charophyceae	Chara braunii	Proteome	196	23	36	https://doi.org/10.1016/j.cell.2018.06.033	[40]
Streptophyte algae	Charophyceae	Chara vulgaris	Transcriptome	83	43	129	1kp	[6]
Streptophyte algae	Coleochaetaceae	Coleochaete irregularis	Transcriptome	220	17	18	1kp	[6]
Streptophyte algae	Coleochaetaceae	Coleochaete scutata	Transcriptome	181	39	35	1kp	[6]
Streptophyte algae	Chaetosphaeridiaceae	Chaetosphaeridium globosum	Transcriptome	131	46	78	1kp	[6]
Streptophyte algae	Zygnematophyceae	Spirogloea muscicola	Proteome	222	7	26	https://doi.org/10.1016/j.cell.2019.10.019	[41]
Streptophyte algae	Zygnemataceae	Cylindrocystis cushleckae	Transcriptome	218	20	17	1kp	[6]
Streptophyte algae	Zygnemataceae	Mougeotia sp.	Transcriptome	185	33	37	1kp	[6]
Streptophyte algae	Zygnemataceae	Spirogyra sp.	Transcriptome	92	43	120	1kp	[6]
Streptophyte algae	Zygnemataceae	Zygnema sp.	Transcriptome	94	71	90	1kp	[6]
Streptophyte algae	Zygnemataceae	Zygnemopsis sp.	Transcriptome	198	31	26	1kp	[6]
Streptophyte algae	Closteriaceae	Closterium lunula	Transcriptome	61	81	113	1kp	[6]
Streptophyte algae	Desmidiaceae	Desmidium aptogonum	Transcriptome	104	71	80	1kp	[6]
Streptophyte algae	Desmidiaceae	Bambusina borreri	Transcriptome	112	81	62	1kp	[6]
Streptophyte algae	Desmidiaceae	Cosmarium granatum	Transcriptome	102	64	89	1kp	[6]
Streptophyte algae	Desmidiaceae	Cosmarium ochthodes ASW	Transcriptome	130	71	54	1kp	[6]
Streptophyte algae	Desmidiaceae	Cosmarium subtumidum	Transcriptome	176	40	39	1kp	[6]
Streptophyte algae	Desmidiaceae	Cosmarium tinctum	Transcriptome	169	49	37	1kp	[6]
Streptophyte algae	Desmidiaceae	Cosmocladium cf. constrictum	Transcriptome	171	44	40	1kp	[6]
Streptophyte algae	Desmidiaceae	Euastrum affine	Transcriptome	104	87	64	1kp	[6]
Streptophyte algae	Desmidiaceae	Micrasterias fimbriata	Transcriptome	152	58	45	1kp	[6]
Streptophyte algae	Desmidiaceae	Onychonema laeve	Transcriptome	160	43	52	1kp	[6]
Streptophyte algae	Desmidiaceae	Phymatodocis nordstedtiana	Transcriptome	171	45	39	1kp	[6]
Streptophyte algae	Desmidiaceae	Pleurotaenium trabecula	Transcriptome	117	61	77	1kp	[6]
Streptophyte algae	Desmidiaceae	Staurastrum sebaldi	Transcriptome	134	55	66	1kp	[6]
Streptophyte algae	Desmidiaceae	Staurodesmus convergens	Transcriptome	179	39	37	1kp	[6]
Streptophyte algae	Desmidiaceae	Staurodesmus omearii	Transcriptome	192	34	29	1kp	[6]
Streptophyte algae	Desmidiaceae	Xanthidium antilopaeum	Transcriptome	113	68	74	1kp	[6]
Streptophyte algae	Mesotaeniaceae	Mesotaenium endlicherianum	Proteome	192	35	28	https://doi.org/10.1016/j.cell.2019.10.019	[42]
Streptophyte algae	Mesotaeniaceae	Mesotaenium braunii	Transcriptome	180	45	30	1kp	[6]
Streptophyte algae	Mesotaeniaceae	Mesotaenium caldariorum	Transcriptome	199	29	27	1kp	[6]
Streptophyte algae	Mesotaeniaceae	Mesotaenium kramstae	Transcriptome	202	28	25	1kp	[6]
Streptophyte algae	Mesotaeniaceae	Cylindrocystis brebissonii_M2213	Transcriptome	191	36	28	1kp	[6]
Streptophyte algae	Mesotaeniaceae	Cylindrocystis sp.	Transcriptome	193	30	32	1kp	[6]
Streptophyte algae	Mesotaeniaceae	Netrium digitus	Transcriptome	154	41	60	1kp	[6]
Streptophyte algae	Mesotaeniaceae	Nucleotaenium eifelense	Transcriptome	68	61	126	1kp	[6]
Streptophyte algae	Mesotaeniaceae	Planotaenium ohtanii	Transcriptome	172	36	47	1kp	[6]
Streptophyte algae	Mesotaeniaceae	Roya obtusa	Transcriptome	166	43	46	1kp	[6]
Streptophyte algae	Peniaceae	Penium exiguum	Transcriptome	169	53	33	1kp	[6]
Streptophyte algae	Peniaceae	Penium margaritaceum	Proteome	140	64	51	https://doi.org/10.1016/j.cell.2020.04.019	[6]
Streptophyte algae	Gonatozygaceae	Gonatozygon_kinahanii	Transcriptome	177	41	37	1kp	[43]
Bryophytes	Liverworts	Marchantia polymorpha	Proteome	254	1	0	https://doi.org/10.1016/j.cell.2017.09.030	[44]
Bryophytes	Mosses	Physcomitrella patens	Proteome	255	0	0	http://doi.org/10.1126/science.1150646	[45]
Bryophytes	Mosses	Fontinalis antipyretica	Proteome	242	9	4	https://doi.org/10.46471/gigabyte.8	[46]
Bryophytes	Mosses	Pleurozium schreberi	Proteome	165	54	36	https://www.g3journal.org/content/9/9/2791	[47]
Bryophytes	Hornworts	Anthoceros angustus	Proteome	229	10	16	https://www.nature.com/articles/s41477-019-0588-4	[48]
Bryophytes	Hornworts	Anthoceros agrestis	Proteome	238	8	9	https://www.nature.com/articles/s41477-020-0618-2	[49]
Bryophytes	Hornworts	Anthoceros punctatus	Proteome	236	10	9	https://www.nature.com/articles/s41477-020-0618-2	[49]
Lycophytes	Lycopodiophyta	Selaginella moellendorffii	Proteome	248	4	3	http://doi.org/10.1126/science.1203810	[50]
Ferns	Polypodiophyta	Azolla filiculoides	Proteome	222	16	17	https://www.nature.com/articles/s41477-018-0188-8	[51]
Ferns	Polypodiophyta	Salvinia cucullata	Proteome	225	10	20	https://www.nature.com/articles/s41477-018-0188-8	[51]
Gymnosperms	Acrogymnospermae	Pseudotsuga menziesii	Proteome	231	9	15	https://www.g3journal.org/content/7/9/3157	[52]
Gymnosperms	Acrogymnospermae	Gnetum monatum	Proteome	245	6	4	https://www.nature.com/articles/s41477-017-0097-2	[53]
Angiosperms	Angiosperms	Arabidopsis thaliana	Proteome	254	0	1	https://www.nature.com/articles/35048692	[54]
